# Supplementary material for: Racemic N-methyl-4-[2-(methyl­sulfan­yl)­pyrimidin-4-yl]-1-(tetra­hydro­furan-3-yl)-1H-pyrazol-5-amine
Source: Acta Crystallogr Sect E Struct Rep Online. 2009 Apr 22;65(Pt 5):o1089. doi: 10.1107/S1600536809014317 (PMC2977768; doi:10.1107/S1600536809014317)
Supplement: Supplementary file 2 [file e-65-o1089-Isup2.hkl]

# 
# h,k,l, Fc-squared, Fo-squared, sigma(Fo-squared) and status flag 
# 
data_I
_shelx_title ' pflj32_0m in P2/n' 
_shelx_refln_list_code          4 
_shelx_F_calc_maximum      451.64 
_exptl_crystal_F_000      1232.00 
_reflns_d_resolution_high  0.8279 
 
loop_ 
 _symmetry_equiv_pos_as_xyz 
 'x, y, z' 
 '-x+1/2, y+1/2, -z+1/2' 
 '-x, -y, -z' 
 'x-1/2, -y-1/2, z-1/2' 
 
_cell_length_a    15.7404 
_cell_length_b    10.1515 
_cell_length_c    18.9644 
_cell_angle_alpha  90.000 
_cell_angle_beta  112.829 
_cell_angle_gamma  90.000 
 
_shelx_F_squared_multiplier     1.000 
 
loop_ 
 _refln_index_h 
 _refln_index_k 
 _refln_index_l 
 _refln_F_squared_calc 
 _refln_F_squared_meas 
 _refln_F_squared_sigma 
 _refln_observed_status 
   2   0   0    17200.18    19058.49    461.85 o 
   4   0   0      218.08      146.78      5.58 o 
   6   0   0    14781.77    13292.88    267.21 o 
   8   0   0     7439.79     8352.37    233.85 o 
  10   0   0     1048.59     1148.09     53.96 o 
  14   0   0       28.35       16.02      2.52 o 
  16   0   0      581.90      536.12     12.01 o 
   1   1   0     3690.70     3441.74     49.88 o 
   2   1   0    14410.58    14723.20    275.39 o 
   3   1   0     1016.52      938.77     24.36 o 
   4   1   0     4867.75     4997.83    110.20 o 
   5   1   0      191.38      199.03      5.46 o 
   6   1   0     7315.09     7424.55    123.28 o 
   7   1   0     1794.33     1779.88     37.33 o 
   8   1   0      501.00      546.69     20.95 o 
   9   1   0      892.01      949.25     22.37 o 
  10   1   0       31.10       40.81      6.45 o 
  11   1   0      235.01      226.22     14.44 o 
  13   1   0      286.82      311.25      8.33 o 
  14   1   0       38.98       43.57      2.95 o 
  15   1   0        2.85        1.95      1.60 o 
  16   1   0      614.25      602.34     10.57 o 
  17   1   0        1.18        6.36      2.45 o 
   0   2   0        8.24       10.71      1.55 o 
   1   2   0        9.06       10.95      2.52 o 
   2   2   0      812.24      754.45     14.92 o 
   3   2   0        0.23        1.61      1.08 o 
   4   2   0        0.26        0.15      1.50 o 
   5   2   0       18.50       31.56      5.48 o 
   6   2   0        4.29       10.07      1.97 o 
   7   2   0      129.99      144.98      5.91 o 
   8   2   0       86.97       73.03      4.98 o 
   9   2   0       47.66       42.76      5.55 o 
  10   2   0      121.83      149.14      8.87 o 
  11   2   0       72.20       84.98     10.43 o 
  13   2   0        0.32        2.45      1.67 o 
  14   2   0       25.34       41.03      4.36 o 
  15   2   0       17.48       11.32      2.12 o 
  16   2   0       23.56       24.23      2.30 o 
  17   2   0       13.55       14.92      2.12 o 
   1   3   0    26321.68    25048.66    441.26 o 
   2   3   0      103.04      113.38      3.93 o 
   3   3   0      300.75      313.61      9.41 o 
   4   3   0     2704.54     2641.54     73.14 o 
   5   3   0     4649.01     4560.47    130.31 o 
   6   3   0     5176.07     5151.19    126.44 o 
   7   3   0     1363.31     1515.34     32.32 o 
   8   3   0      446.92      518.45     13.95 o 
   9   3   0     3092.69     3131.57     74.80 o 
  10   3   0        3.82        7.18      4.31 o 
  11   3   0        4.57       -6.48      8.97 o 
  12   3   0      542.41      581.60     33.70 o 
  13   3   0       74.65       87.06      4.06 o 
  14   3   0      129.78      132.68      4.39 o 
  15   3   0      575.73      605.58     12.01 o 
  16   3   0       19.29       25.32      2.61 o 
   0   4   0      917.27      884.38     20.34 o 
   1   4   0     6520.82     6122.30    110.66 o 
   2   4   0     5433.42     5895.34    222.31 o 
   3   4   0     2292.77     2581.78     60.46 o 
   4   4   0     8168.23     9036.82    193.41 o 
   5   4   0       39.28       14.86      2.95 o 
   6   4   0      924.66      798.70     21.69 o 
   7   4   0     5535.63     5463.39    125.34 o 
   8   4   0     2189.67     2191.56     77.12 o 
   9   4   0      471.85      458.67     24.49 o 
  10   4   0     1272.88     1229.44     58.44 o 
  11   4   0      214.12      186.73     10.95 o 
  12   4   0      133.84      149.70      5.87 o 
  13   4   0      348.18      358.61      8.34 o 
  14   4   0      456.19      475.68      8.97 o 
  15   4   0      262.38      300.47      9.10 o 
  16   4   0      599.01      620.66     15.50 o 
   1   5   0     1432.96     1335.72     34.74 o 
   2   5   0      609.01      646.19     18.32 o 
   3   5   0      105.61       96.00      5.49 o 
   4   5   0      206.58      217.63     13.69 o 
   5   5   0        3.89        7.03      4.07 o 
   6   5   0      559.83      552.36     16.87 o 
   7   5   0      341.29      259.44     19.43 o 
   8   5   0        1.81        3.95      6.39 o 
   9   5   0       63.84       65.08     13.95 o 
  10   5   0      818.54      820.35     42.67 o 
  11   5   0        0.03        3.44      2.30 o 
  12   5   0     1117.37     1169.10     21.40 o 
  13   5   0      117.15      114.33      4.23 o 
  14   5   0       11.91        8.69      2.50 o 
  15   5   0       36.82       39.05      4.28 o 
  16   5   0       13.94        7.47      3.49 o 
   0   6   0     1932.01     1841.92     78.20 o 
   1   6   0      265.64      248.88     13.95 o 
   2   6   0       40.61       42.82      4.69 o 
   3   6   0      151.76      107.93      6.29 o 
   4   6   0       56.65       62.81      5.57 o 
   5   6   0       47.42       62.55     14.20 o 
   6   6   0      279.49      287.06     19.76 o 
   7   6   0        2.02        4.81      8.80 o 
   8   6   0       63.17       60.93     14.44 o 
   9   6   0       87.94       90.49     15.77 o 
  10   6   0       42.87       61.89      4.57 o 
  11   6   0       17.16       24.26      3.04 o 
  12   6   0      218.91      225.80      7.18 o 
  13   6   0      234.53      232.31      7.62 o 
  14   6   0       66.83       84.77      4.41 o 
  15   6   0       45.31       46.66      4.38 o 
   1   7   0     1608.60     1288.73     40.21 o 
   2   7   0     5112.96     4417.02    183.46 o 
   3   7   0      392.41      284.41     16.60 o 
   5   7   0        3.42        9.13      8.63 o 
   6   7   0       17.82       20.75     10.29 o 
   7   7   0     1018.69     1019.58     50.80 o 
   8   7   0      608.63      559.18     32.71 o 
   9   7   0       66.90       56.50      4.47 o 
  10   7   0     2237.21     2289.32     74.48 o 
  11   7   0      358.08      345.96     15.17 o 
  12   7   0      331.28      302.02     16.93 o 
  13   7   0      443.77      427.79     11.01 o 
  14   7   0     1389.05     1373.25     29.88 o 
   0   8   0     1059.77      997.67     46.32 o 
   1   8   0     2858.48     2656.38     79.95 o 
   2   8   0     1923.85     1867.32     57.58 o 
   7   8   0     2374.47     2449.66     46.28 o 
   8   8   0      892.91      845.22     20.12 o 
   9   8   0       15.54        8.01      2.84 o 
  10   8   0        6.77        6.51      3.13 o 
  11   8   0      218.51      246.66      7.65 o 
  12   8   0        4.39        4.86      1.95 o 
  13   8   0     1145.73     1036.24     22.82 o 
   1   9   0       89.93       89.35      9.21 o 
   2   9   0       85.44       92.06      6.73 o 
   3   9   0      139.71      158.40      6.37 o 
   4   9   0       49.42       59.92      4.63 o 
   5   9   0      184.44      170.70      8.29 o 
   6   9   0       30.96       29.28      5.53 o 
   7   9   0        4.67        8.29      2.57 o 
   8   9   0       80.09       76.39      5.25 o 
   9   9   0       23.81       19.32      3.14 o 
  10   9   0       23.31       23.27      4.34 o 
  11   9   0       43.96       41.03      6.89 o 
   0  10   0       93.90      106.09      9.46 o 
   1  10   0      668.09      734.37     22.48 o 
   2  10   0       46.66       53.32      9.80 o 
   3  10   0       39.79       53.99      4.75 o 
   4  10   0      126.76      113.09      4.36 o 
   5  10   0       65.09       91.31      3.94 o 
   6  10   0      134.98      148.97      6.38 o 
   7  10   0        1.48        6.90      2.37 o 
   8  10   0      134.11      141.65      5.62 o 
   9  10   0       58.55       87.78      4.29 o 
  10  10   0        4.25       11.46      3.32 o 
   1  11   0        4.37        4.56      2.29 o 
   2  11   0      418.38      439.00     14.03 o 
   3  11   0       31.01       56.90      4.40 o 
   4  11   0     2958.74     2960.21     65.66 o 
   5  11   0      199.63      256.95      9.62 o 
   6  11   0     1502.70     1651.12     46.48 o 
   7  11   0      269.50      273.12     12.78 o 
   0  12   0       72.27       61.26      5.48 o 
   1  12   0      426.59      442.59     13.09 o 
   2  12   0       76.51       57.61      5.15 o 
   3  12   0     1305.15     1335.87     50.64 o 
 -17   0   1        8.43        5.24      4.15 o 
 -15   0   1       15.44       11.48      3.83 o 
 -11   0   1       25.09       25.90      8.97 o 
  -9   0   1      119.57      147.10     13.78 o 
  -7   0   1        1.37        7.57      2.69 o 
  -5   0   1        8.14       -2.02      2.02 o 
  -3   0   1        0.26        2.32      1.99 o 
  -1   0   1        4.30        6.28      0.82 o 
   1   0   1       25.58       24.85      0.87 o 
   3   0   1       75.05       85.22      4.65 o 
   5   0   1       17.23       18.27      5.81 o 
   7   0   1      124.96      141.71      5.93 o 
   9   0   1       36.80       34.53      9.96 o 
  11   0   1       45.44       64.92     14.61 o 
  13   0   1       60.39       46.85      3.98 o 
  15   0   1        3.54        6.79      1.88 o 
  17   0   1        1.91       -1.00      2.07 o 
 -17   1   1        1.95        1.31      1.45 o 
 -16   1   1      539.23      538.36      9.79 o 
 -15   1   1      482.76      522.54     11.05 o 
 -14   1   1      271.00      275.50      5.74 o 
 -11   1   1      412.57      470.17     20.77 o 
 -10   1   1       24.77       21.69      4.32 o 
  -9   1   1     3123.09     3518.40     82.53 o 
  -8   1   1      107.49       63.24      8.76 o 
  -7   1   1      309.57      307.74      8.84 o 
  -6   1   1    10265.98    10571.58    214.81 o 
  -5   1   1      192.58      238.82      7.86 o 
  -4   1   1    24091.27    24289.12    497.19 o 
  -3   1   1     3830.40     4129.94     86.06 o 
  -2   1   1    17339.73    16821.70    298.54 o 
  -1   1   1    10823.22    10162.17    131.26 o 
   0   1   1      515.14      524.63      8.22 o 
   1   1   1      272.94      301.40      5.05 o 
   2   1   1       97.59      218.32      4.93 o 
   3   1   1    13662.79    13111.94    226.70 o 
   4   1   1     3137.97     2965.34     46.97 o 
   5   1   1     1013.06      977.00     17.61 o 
   6   1   1      602.98      577.05     11.20 o 
   7   1   1     2454.62     2391.78     40.61 o 
   8   1   1     2076.71     2170.12     40.81 o 
   9   1   1     6396.45     6745.95    154.67 o 
  10   1   1      630.09      609.78     19.30 o 
  13   1   1      161.22      147.73      4.32 o 
  14   1   1       58.71       67.54      3.75 o 
  15   1   1      112.98      103.39      3.08 o 
  16   1   1       46.11       59.89      2.84 o 
  17   1   1      126.77      123.13      5.28 o 
 -17   2   1      219.59      238.61      6.45 o 
 -16   2   1        0.04        0.80      2.04 o 
 -15   2   1     1025.97     1007.36     18.80 o 
 -14   2   1      481.05      453.00     12.26 o 
 -13   2   1      125.61      121.98      7.33 o 
 -11   2   1     4032.01     4099.76     97.37 o 
 -10   2   1      160.63      177.54      9.24 o 
  -9   2   1        0.83       10.12      4.46 o 
  -8   2   1        6.92        7.18      2.69 o 
  -7   2   1     1067.34     1196.57     29.84 o 
  -6   2   1       55.89       97.99      6.51 o 
  -5   2   1     3147.32     3425.23     84.24 o 
  -4   2   1     1071.98      857.78     19.50 o 
  -3   2   1       87.38      103.64      3.12 o 
  -2   2   1    21205.97    19500.53    348.66 o 
  -1   2   1     2057.58     1947.83     26.54 o 
   0   2   1      774.17      832.09     11.65 o 
   1   2   1       56.87       63.55      1.75 o 
   2   2   1    22103.24    20972.01    368.10 o 
   3   2   1      622.07      569.85     11.43 o 
   4   2   1     1911.49     2028.92     47.12 o 
   5   2   1      149.92      240.26     10.02 o 
   6   2   1      162.69      240.12      5.73 o 
   7   2   1     7768.16     7548.76    133.73 o 
   8   2   1     3430.33     3205.22     75.36 o 
   9   2   1      751.99      784.04     38.48 o 
  10   2   1      104.80      173.43      9.94 o 
  11   2   1       23.83       31.05     10.63 o 
  13   2   1      967.44     1050.02     15.09 o 
  14   2   1     2845.07     2943.12     38.70 o 
  15   2   1     1746.97     1845.50     26.54 o 
  16   2   1      823.29      809.13     13.26 o 
 -17   3   1      279.58      272.26      9.61 o 
 -16   3   1        2.17        4.35      1.93 o 
 -15   3   1       15.03       18.31      2.57 o 
 -14   3   1      373.41      414.92      8.34 o 
 -13   3   1      703.92      717.87     14.07 o 
 -12   3   1      257.85      208.37     19.92 o 
 -11   3   1      764.88      723.55     37.85 o 
 -10   3   1      371.94      396.72     14.47 o 
  -9   3   1      109.12       99.93      7.16 o 
  -8   3   1      212.07      191.53      7.47 o 
  -7   3   1       66.56       48.97      5.79 o 
  -6   3   1     1412.02     1463.77     31.00 o 
  -5   3   1     5921.22     5535.71    132.88 o 
  -4   3   1      865.21      914.51     23.29 o 
  -3   3   1       67.25       57.19      3.02 o 
  -2   3   1      696.54      611.29     10.95 o 
  -1   3   1     6609.15     6206.21    102.97 o 
   0   3   1      184.70      156.95      4.69 o 
   1   3   1     6431.56     5768.36     99.30 o 
   2   3   1      410.99      412.19      9.89 o 
   3   3   1       91.80       76.19      4.61 o 
   4   3   1      180.26      198.09      7.13 o 
   5   3   1       92.95       85.49      4.15 o 
   6   3   1      593.45      534.61     14.11 o 
   7   3   1      653.85      700.58     15.11 o 
   8   3   1      665.39      665.01     23.94 o 
   9   3   1     1242.76     1239.47     44.50 o 
  10   3   1      336.47      323.37     16.27 o 
  11   3   1      352.24      367.92     24.74 o 
  12   3   1      127.84      128.46      4.48 o 
  13   3   1     1581.49     1700.16     23.27 o 
  14   3   1       66.33       53.75      3.19 o 
  15   3   1      243.28      239.14      5.99 o 
  16   3   1       39.84       36.40      2.83 o 
 -16   4   1       12.72       20.18      2.57 o 
 -15   4   1       81.98       80.67      3.74 o 
 -14   4   1      151.18      168.93      6.35 o 
 -13   4   1        3.49        0.92      1.91 o 
 -12   4   1        2.83        5.12      3.07 o 
 -11   4   1       56.38       74.88     14.78 o 
 -10   4   1       36.37       40.11      6.08 o 
  -9   4   1      314.16      310.15     12.22 o 
  -8   4   1       66.20       56.68     10.13 o 
  -7   4   1      422.59      438.16     14.27 o 
  -6   4   1      369.52      346.45      9.66 o 
  -5   4   1       19.46       21.51      2.72 o 
  -4   4   1       73.97       78.24      3.98 o 
  -3   4   1      273.86      348.05     12.15 o 
  -2   4   1       88.85      118.69      4.44 o 
  -1   4   1      831.47      840.25     17.93 o 
   0   4   1       16.79       12.76      1.71 o 
   1   4   1       20.83       31.56      5.13 o 
   2   4   1      369.72      362.99     20.59 o 
   3   4   1       60.59       69.25      4.02 o 
   4   4   1      345.48      357.44      9.45 o 
   5   4   1       38.73       37.58      3.36 o 
   6   4   1       19.90       42.43      5.13 o 
   7   4   1      102.58      113.83     13.61 o 
   8   4   1      213.22      210.61     12.32 o 
   9   4   1      238.44      264.56     14.52 o 
  10   4   1      195.79      192.09     18.26 o 
  11   4   1      385.12      408.82     19.18 o 
  12   4   1        3.55        8.86      1.91 o 
  13   4   1        1.79        2.15      1.85 o 
  14   4   1        1.68        2.22      1.58 o 
  15   4   1       15.81       16.38      2.10 o 
  16   4   1       22.47       30.83      3.06 o 
 -16   5   1       44.68       37.43      2.92 o 
 -15   5   1        0.51        0.46      2.17 o 
 -14   5   1       74.93       70.05      4.15 o 
 -13   5   1     1812.61     1931.45     38.43 o 
 -12   5   1      150.28      177.52     11.17 o 
 -11   5   1     1454.16     1334.54     63.92 o 
 -10   5   1      753.78      730.19     39.02 o 
  -9   5   1      190.32      200.76     13.20 o 
  -8   5   1        2.69       11.73      5.25 o 
  -7   5   1     1502.91     1204.67     38.85 o 
  -6   5   1        5.12        5.20      2.71 o 
  -5   5   1     2034.07     2067.47     62.33 o 
  -4   5   1     7311.33     7267.81    210.79 o 
  -3   5   1     1668.35     1607.96     41.71 o 
  -2   5   1      789.72      685.04     26.96 o 
  -1   5   1      864.73      961.50     29.82 o 
   0   5   1      291.42      264.05     22.16 o 
   1   5   1     3109.68     2836.22     71.33 o 
   2   5   1      333.75      448.74     13.69 o 
   3   5   1     6824.67     6042.58    145.49 o 
   4   5   1     8281.66     8324.67    232.00 o 
   5   5   1     1125.28     1191.97     37.67 o 
   6   5   1     6460.18     6438.68    182.66 o 
   7   5   1      593.80      470.05     32.54 o 
   8   5   1      110.61       98.16     10.20 o 
   9   5   1       23.76       37.19     11.62 o 
  10   5   1     2081.42     2114.76     60.37 o 
  11   5   1     1258.65     1353.31     23.39 o 
  12   5   1     4776.09     5108.34     85.59 o 
  13   5   1      283.88      255.63      5.84 o 
  14   5   1      127.38      133.34      4.38 o 
  15   5   1      227.93      213.92      6.78 o 
 -15   6   1      681.05      660.53     15.29 o 
 -14   6   1        4.63        4.25      3.15 o 
 -13   6   1      783.73      743.19     22.36 o 
 -12   6   1      266.18      324.52     20.01 o 
 -11   6   1     1186.37     1283.12     37.17 o 
  -9   6   1      455.73      500.24     30.22 o 
  -8   6   1      458.73      461.89     28.22 o 
  -7   6   1      515.66      528.80     30.05 o 
  -6   6   1       60.62       78.70     12.62 o 
  -5   6   1      755.14      877.30     28.92 o 
  -4   6   1      199.00      230.78     13.78 o 
  -3   6   1     1692.28     1333.71     57.94 o 
  -2   6   1      170.32      199.73     12.29 o 
  -1   6   1     4730.23     3945.56    115.75 o 
   0   6   1     7905.20     7291.79    192.50 o 
   1   6   1      793.53      867.62     31.30 o 
   2   6   1      356.49      353.19     12.08 o 
   3   6   1      332.73      261.71     13.51 o 
   4   6   1      118.61       92.43      9.57 o 
   5   6   1       60.53       96.30     12.29 o 
   6   6   1     2516.21     2461.70    107.09 o 
   7   6   1      134.37       89.99     14.78 o 
   8   6   1      827.72      765.72     40.18 o 
   9   6   1       41.67       53.30     14.94 o 
  10   6   1     3745.91     3913.65     83.42 o 
  11   6   1     1522.18     1492.02     33.37 o 
  12   6   1        2.59        6.25      1.91 o 
  13   6   1       92.93       86.76      7.41 o 
  14   6   1      140.27      149.68      5.32 o 
 -14   7   1        4.04        8.10      1.95 o 
 -13   7   1       64.48       69.20      4.13 o 
 -12   7   1        2.89        2.60      3.57 o 
 -11   7   1       13.64       12.15      5.17 o 
 -10   7   1      924.91      877.42     23.67 o 
  -9   7   1       83.15       77.44      5.20 o 
  -5   7   1      123.19      127.84     11.29 o 
  -4   7   1      374.44      370.08     20.26 o 
  -3   7   1       99.33       72.39      8.47 o 
  -2   7   1      144.51      126.02     10.46 o 
  -1   7   1       55.60       43.92      5.17 o 
   0   7   1      259.63      242.02      9.81 o 
   1   7   1       58.98       59.42      5.10 o 
   2   7   1      456.39      385.85     22.75 o 
   3   7   1      144.36      117.38     13.61 o 
   4   7   1      212.94      230.45     18.26 o 
   5   7   1      107.10      118.05     14.28 o 
   6   7   1      125.28      121.70     15.61 o 
   7   7   1       11.10        5.64     11.12 o 
   8   7   1        2.71        4.30      2.28 o 
   9   7   1      347.38      328.52      9.75 o 
  10   7   1       13.63       17.41      3.33 o 
  11   7   1        8.53        7.51      2.04 o 
  12   7   1       10.21        9.51      2.37 o 
  13   7   1        1.83        4.32      2.01 o 
  14   7   1      215.83      195.08     10.46 o 
 -13   8   1       23.43       35.47      2.97 o 
 -12   8   1      133.08      127.95      5.09 o 
 -11   8   1       96.68      125.44      6.61 o 
 -10   8   1      158.91      143.11      6.90 o 
  -9   8   1       44.68       45.66      5.02 o 
  -8   8   1       41.62       49.11      4.42 o 
  -7   8   1       13.24       13.19      2.83 o 
  -4   8   1      526.34      446.78     24.41 o 
  -3   8   1      786.93      743.81     35.86 o 
  -2   8   1      340.26      309.32     13.44 o 
  -1   8   1      286.86      306.02     15.37 o 
   0   8   1      110.99       99.79     16.02 o 
   1   8   1     1827.93     1683.20     73.88 o 
   2   8   1     1859.59     1843.41     80.69 o 
   6   8   1       87.06       86.54      5.04 o 
   7   8   1     1437.34     1492.12     52.75 o 
   8   8   1      216.22      232.11      7.70 o 
   9   8   1        1.39        0.67      1.95 o 
  10   8   1       25.12       18.85      3.24 o 
  11   8   1       52.20       60.34      4.00 o 
  12   8   1       51.65       63.28      3.64 o 
 -12   9   1      611.47      600.52     24.07 o 
 -11   9   1      115.69      144.00      5.42 o 
 -10   9   1      623.43      634.30     16.07 o 
  -9   9   1        1.34        9.80      2.59 o 
  -8   9   1     1667.03     1685.15     33.66 o 
  -7   9   1       38.99       49.94      3.89 o 
  -6   9   1       64.09       73.30      4.33 o 
  -5   9   1     3059.31     2982.29     58.09 o 
  -4   9   1      542.67      629.34     14.61 o 
  -3   9   1     3193.73     3290.15     73.84 o 
  -2   9   1      580.18      667.60     30.05 o 
  -1   9   1     1566.30     1639.52     64.00 o 
   0   9   1     2028.53     1998.65     87.50 o 
   1   9   1      767.27      817.03     40.18 o 
   2   9   1      884.86      923.97     17.06 o 
   3   9   1       91.53      109.32      5.86 o 
   4   9   1      692.16      640.02     13.89 o 
   5   9   1      245.56      221.20      6.49 o 
   6   9   1      187.43      190.82      6.59 o 
   7   9   1     1024.10      982.49     29.17 o 
   8   9   1        1.48       27.26      4.79 o 
   9   9   1      137.95      160.51      6.24 o 
  10   9   1      112.71       89.16      4.54 o 
  11   9   1      427.60      429.38     13.25 o 
 -10  10   1       73.24       91.48      6.14 o 
  -9  10   1      963.45     1020.43     29.74 o 
  -8  10   1      117.54      148.68     12.12 o 
  -7  10   1      517.95      577.39     12.69 o 
  -6  10   1      369.63      351.97      8.81 o 
  -5  10   1       28.13       35.91      3.48 o 
  -4  10   1       36.25       31.72      3.55 o 
  -3  10   1      189.53      204.32      6.52 o 
  -2  10   1       22.54       21.32      3.92 o 
  -1  10   1     3841.13     3965.26    105.25 o 
   0  10   1       19.18       22.69      3.70 o 
   1  10   1      176.38      190.05      7.85 o 
   2  10   1      132.15      151.99      6.57 o 
   3  10   1       37.19       31.25      3.59 o 
   4  10   1      480.64      432.44     10.60 o 
   5  10   1      695.77      746.99     22.27 o 
   6  10   1       75.77      100.96      8.06 o 
   7  10   1      128.79      141.90      5.88 o 
   8  10   1       48.34       44.82      4.07 o 
   9  10   1      258.56      213.94      7.89 o 
  -8  11   1        0.35        4.65      2.32 o 
  -7  11   1       15.82       23.21      3.38 o 
  -6  11   1        7.20       20.26      4.32 o 
  -5  11   1        8.03       11.83      4.04 o 
  -4  11   1       14.75       29.39      5.15 o 
  -3  11   1        3.79        2.64      3.24 o 
  -2  11   1        0.39        2.84      2.57 o 
  -1  11   1        4.55        5.26      2.29 o 
   0  11   1       12.23       25.22      5.64 o 
   1  11   1        1.45        1.05      2.22 o 
   2  11   1        1.45        3.07      2.99 o 
   3  11   1       11.44       10.96      3.65 o 
   4  11   1       22.56       24.27      3.50 o 
   5  11   1        6.66       11.15      2.58 o 
   6  11   1        1.50        2.08      2.09 o 
   7  11   1        0.20        4.48      2.49 o 
  -3  12   1      547.01      600.52     24.07 o 
  -2  12   1      294.69      299.60      9.39 o 
  -1  12   1      857.72      923.46     25.36 o 
   0  12   1       38.11       31.48      3.11 o 
   1  12   1       17.33       22.91      4.15 o 
   2  12   1       51.98       67.91      5.48 o 
   3  12   1      388.61      411.58     17.27 o 
 -18   0   2      165.73      156.46      8.72 o 
 -16   0   2     5761.70     6077.90    153.64 o 
 -14   0   2        0.29        4.21      4.48 o 
 -10   0   2    10087.37    10047.38    386.68 o 
  -8   0   2     2614.66     2783.04    114.23 o 
  -6   0   2       93.41       92.72      4.77 o 
  -4   0   2    17805.23    20380.33    891.41 o 
  -2   0   2     1008.14     1117.53     35.98 o 
   0   0   2    14404.40    12810.75    229.27 o 
   2   0   2      687.10      724.31     12.81 o 
   4   0   2       70.16      106.25      4.33 o 
   6   0   2      449.78      530.17     12.61 o 
   8   0   2     7710.26     7877.73    226.13 o 
  10   0   2      960.43     1035.19     50.80 o 
  14   0   2      223.63      242.59      6.36 o 
  16   0   2     1680.77     1612.28     44.93 o 
 -18   1   2        0.62       -1.57      1.57 o 
 -17   1   2       35.53       33.17      2.73 o 
 -16   1   2       54.73       65.80      3.85 o 
 -15   1   2      413.61      406.05      9.25 o 
 -14   1   2       36.32       28.73      3.17 o 
 -11   1   2     1216.97     1206.78     64.92 o 
 -10   1   2       42.44       34.01      5.88 o 
  -9   1   2     8369.32     9074.94    204.73 o 
  -8   1   2      303.72      264.31     12.13 o 
  -7   1   2      833.28     1034.53     21.70 o 
  -6   1   2      337.65      281.33      9.50 o 
  -5   1   2      254.64      275.55      7.64 o 
  -4   1   2    14679.70    14674.25    266.51 o 
  -3   1   2     7820.51     8057.18    166.96 o 
  -2   1   2      391.91      401.45      7.48 o 
  -1   1   2     5154.75     4711.10     59.75 o 
   0   1   2        7.28        9.37      1.23 o 
   1   1   2     4039.31     3984.92     67.89 o 
   2   1   2    19397.78    17870.83    231.34 o 
   3   1   2    23998.82    22920.97    314.74 o 
   4   1   2     6097.33     5500.67     83.86 o 
   5   1   2     1496.69     1515.81     23.89 o 
   6   1   2       99.61      103.31      5.47 o 
   7   1   2       41.40       44.49      2.83 o 
   8   1   2      719.65      743.19     14.55 o 
   9   1   2     3035.05     3287.09     78.12 o 
  10   1   2      126.44      107.49     10.84 o 
  13   1   2       85.99       89.96      3.61 o 
  14   1   2      187.94      202.20      4.41 o 
  15   1   2       61.22       65.12      2.42 o 
  16   1   2       48.31       53.89      4.80 o 
 -17   2   2       23.88       24.62      2.36 o 
 -16   2   2        3.85        2.94      1.93 o 
 -15   2   2        7.29       16.74      2.92 o 
 -14   2   2        0.68        6.68      2.37 o 
 -11   2   2      180.68      211.70     10.71 o 
 -10   2   2        8.15       11.97      3.90 o 
  -9   2   2       31.68       39.50      5.07 o 
  -8   2   2        0.08        0.71      2.41 o 
  -7   2   2       48.91       44.10      4.17 o 
  -6   2   2       32.37       31.43      4.02 o 
  -5   2   2       81.14      113.77      4.76 o 
  -4   2   2        0.54        4.96      2.44 o 
  -3   2   2       20.20       25.41      1.88 o 
  -2   2   2       36.04       45.11      1.85 o 
  -1   2   2       66.35       47.45      2.23 o 
   0   2   2        0.34        1.76      0.67 o 
   1   2   2       46.24       45.83      2.87 o 
   2   2   2       10.95       10.01      1.14 o 
   3   2   2       11.03       17.74      2.15 o 
   4   2   2      174.90      179.62      5.51 o 
   5   2   2       17.93       16.46      2.01 o 
   6   2   2       29.49       45.60      3.22 o 
   7   2   2      152.62      166.27      4.92 o 
   8   2   2       32.14       29.62      3.41 o 
   9   2   2       12.42       19.34      5.22 o 
  10   2   2       20.40        9.88      6.10 o 
  11   2   2      280.14      300.35     21.92 o 
  12   2   2        2.58        9.96      3.93 o 
  13   2   2        4.37       10.61      2.72 o 
  14   2   2        0.80        3.71      1.51 o 
  15   2   2        0.02        1.38      1.37 o 
  16   2   2        9.30       12.22      2.45 o 
 -17   3   2     1294.70     1215.75     23.96 o 
 -16   3   2        0.43        0.28      1.69 o 
 -15   3   2     1279.90     1332.24     24.05 o 
 -14   3   2       38.46       43.62      4.38 o 
 -13   3   2     2237.18     2371.65     41.03 o 
 -12   3   2      524.23      513.19     30.88 o 
 -11   3   2     6410.90     6337.97    147.00 o 
 -10   3   2      354.70      367.54     13.51 o 
  -9   3   2     1522.51     1543.68     39.79 o 
  -8   3   2     1576.51     1394.10     35.17 o 
  -7   3   2     5118.61     4846.34    112.95 o 
  -6   3   2     1124.57     1140.02     24.65 o 
  -5   3   2     7321.33     6757.81    159.33 o 
  -4   3   2        8.07       32.33      8.64 o 
  -3   3   2      232.33      217.37      5.97 o 
  -2   3   2     2672.04     2598.04     47.19 o 
  -1   3   2      340.21      364.90      7.18 o 
   0   3   2     1511.74     1364.09     23.89 o 
   1   3   2      627.25      576.73     14.74 o 
   2   3   2      718.81      582.28     13.31 o 
   3   3   2     4966.15     4651.77    126.08 o 
   4   3   2       12.51       62.04      3.23 o 
   5   3   2     4313.65     4347.32     74.85 o 
   6   3   2      984.34     1231.91     27.20 o 
   7   3   2       52.88       52.56      4.57 o 
   8   3   2     1701.22     1673.14     42.81 o 
   9   3   2      468.60      446.93     19.15 o 
  10   3   2      349.01      396.14     24.74 o 
  11   3   2     1207.66     1241.37     37.67 o 
  12   3   2       33.89       41.33      2.82 o 
  13   3   2     3163.34     3423.19     47.85 o 
  14   3   2      452.98      454.89      8.72 o 
  15   3   2        0.80        2.85      1.36 o 
  16   3   2        4.67        5.51      1.88 o 
 -17   4   2      462.17      439.81     11.24 o 
 -16   4   2        6.32        7.67      1.95 o 
 -15   4   2      191.15      212.17      6.59 o 
 -14   4   2     1238.54     1257.20     26.25 o 
 -13   4   2      166.79      165.13     12.27 o 
 -12   4   2       48.37       32.04     12.29 o 
 -11   4   2        9.70        8.63      9.63 o 
 -10   4   2      521.19      526.57     15.44 o 
  -9   4   2     7282.12     7087.43    164.44 o 
  -8   4   2     2494.48     2008.69     68.98 o 
  -7   4   2      936.40      910.22     24.15 o 
  -6   4   2     1222.56     1125.36     24.69 o 
  -5   4   2     1541.06     1691.64     31.61 o 
  -4   4   2     2247.13     2334.82     47.26 o 
  -3   4   2     1314.77     1620.93     40.56 o 
  -2   4   2     1458.52     1195.27     30.43 o 
  -1   4   2     4986.00     4994.95    126.66 o 
   0   4   2       12.46       19.52      4.48 o 
   1   4   2     1286.06     1254.46     37.04 o 
   2   4   2     3961.61     3730.68     75.37 o 
   3   4   2     5492.30     5651.09    132.49 o 
   4   4   2      320.90      260.61      7.72 o 
   5   4   2      527.00      443.77     10.83 o 
   6   4   2     3090.36     3189.38     66.19 o 
   7   4   2      323.38      317.03     14.60 o 
   8   4   2      282.29      262.82     13.84 o 
   9   4   2     6937.11     7298.94    303.17 o 
  10   4   2     1322.51     1389.68     41.51 o 
  11   4   2     1292.86     1306.89     28.58 o 
  12   4   2       71.36       63.22      6.45 o 
  13   4   2      655.86      640.37     10.47 o 
  14   4   2      168.94      157.38      4.18 o 
  15   4   2     1204.43     1159.94     23.21 o 
 -16   5   2       47.75       43.38      2.93 o 
 -15   5   2        7.14        8.02      1.98 o 
 -14   5   2       94.98      109.82      8.59 o 
 -13   5   2      192.44      197.82     13.72 o 
 -12   5   2      399.85      430.25     22.08 o 
 -11   5   2      580.33      573.71     26.90 o 
 -10   5   2      536.43      536.77     29.97 o 
  -9   5   2       22.43       18.03      6.16 o 
  -8   5   2       30.15       39.68     11.95 o 
  -7   5   2      260.82      227.46     14.11 o 
  -6   5   2      181.23      219.32     13.28 o 
  -5   5   2      146.75      155.73     10.46 o 
  -4   5   2     4984.68     4856.94    141.41 o 
  -3   5   2     1325.03     1269.85     38.80 o 
  -2   5   2      110.59      120.76     13.03 o 
  -1   5   2      220.32      201.24      8.60 o 
   0   5   2       32.24       21.60      3.72 o 
   1   5   2      104.62      113.29      7.15 o 
   2   5   2      608.52      493.09     15.00 o 
   3   5   2     1644.01     1503.04     33.75 o 
   4   5   2     1851.57     1795.10     44.66 o 
   5   5   2      814.88      838.09     24.66 o 
   6   5   2     1004.41     1046.31     49.14 o 
   7   5   2        0.37        1.93      4.82 o 
   8   5   2       16.83       16.27      9.63 o 
   9   5   2      115.93      111.98      8.78 o 
  10   5   2      409.46      411.32     17.10 o 
  11   5   2      709.86      696.67     14.51 o 
  12   5   2      147.08      168.24      4.56 o 
  13   5   2      211.74      208.21      5.05 o 
  14   5   2       19.98       19.12      2.48 o 
  15   5   2       22.75       26.86      3.28 o 
 -15   6   2      102.20       94.60      3.78 o 
 -14   6   2      135.47      130.36      6.38 o 
 -13   6   2       17.69       12.17      3.22 o 
 -12   6   2        1.05        0.86      2.73 o 
 -11   6   2      149.61      157.43      7.32 o 
 -10   6   2     1227.57     1183.78     65.25 o 
  -7   6   2      159.75      152.58     11.95 o 
  -6   6   2      334.48      321.10     18.10 o 
  -5   6   2       16.93       12.29      4.48 o 
  -4   6   2       52.07       51.97      6.97 o 
  -3   6   2      235.29      218.63      9.81 o 
  -2   6   2       85.67       90.74      6.30 o 
  -1   6   2      268.94      227.93      9.90 o 
   0   6   2       10.59       27.72      4.40 o 
   1   6   2      857.65      883.50     54.62 o 
   2   6   2        6.82       11.81      5.23 o 
   3   6   2        0.44        5.83      5.64 o 
   4   6   2       30.61       26.00      6.02 o 
   5   6   2      111.67      122.36     13.61 o 
   6   6   2       91.16       96.30     13.61 o 
   7   6   2       65.96       61.76     14.11 o 
   8   6   2       84.40       67.57     14.44 o 
   9   6   2      247.01      274.28     16.60 o 
  10   6   2      442.74      512.06     11.37 o 
  11   6   2      165.38      158.00      5.46 o 
  12   6   2      228.96      231.08      6.32 o 
  13   6   2       40.15       49.14      5.99 o 
  14   6   2       30.68       25.45      3.77 o 
 -14   7   2      359.62      359.26      9.39 o 
 -13   7   2       36.44       49.35      4.67 o 
 -12   7   2        8.29       12.19      3.82 o 
 -11   7   2        4.12        2.05      2.61 o 
 -10   7   2     2188.59     2400.08     49.08 o 
  -9   7   2      961.94     1015.07     22.64 o 
  -6   7   2     4137.42     3938.53    165.20 o 
  -5   7   2      403.27      447.61     23.74 o 
  -4   7   2      306.97      319.44     18.43 o 
  -3   7   2        3.84       17.93      5.48 o 
  -2   7   2      263.73      333.72     18.60 o 
  -1   7   2      534.19      572.92     20.97 o 
   0   7   2     2060.97     1804.15     51.00 o 
   1   7   2        1.50       11.75      4.33 o 
   2   7   2       53.48       69.90     11.29 o 
   3   7   2     2134.34     2076.02     91.15 o 
   4   7   2       24.13       31.05     10.13 o 
   5   7   2      556.40      571.80     31.88 o 
   6   7   2     2077.08     2056.43     91.81 o 
   7   7   2      127.08      155.40     18.43 o 
   8   7   2     1503.29     1491.47     33.56 o 
   9   7   2     2187.91     2115.87     46.37 o 
  10   7   2     4785.43     4930.79     89.66 o 
  11   7   2      222.24      243.42      6.51 o 
  12   7   2      901.15      985.67     22.48 o 
  13   7   2       89.60       77.96      5.19 o 
 -13   8   2     1228.65     1217.52     26.73 o 
 -12   8   2      816.12      725.87     21.31 o 
 -11   8   2        4.79       11.09      3.98 o 
 -10   8   2      285.58      260.53      7.02 o 
  -9   8   2       96.10      125.15      5.44 o 
  -8   8   2      239.59      225.40      6.87 o 
  -7   8   2     1917.47     1925.11     39.95 o 
  -6   8   2      562.15      556.03     29.39 o 
  -5   8   2      984.48     1018.75     47.48 o 
  -4   8   2     1733.58     1512.19     67.08 o 
  -3   8   2       26.65       33.55      6.01 o 
  -2   8   2     4405.44     4285.31    118.81 o 
  -1   8   2     7823.31     7678.52    270.82 o 
   0   8   2      973.18     1082.51     49.97 o 
   1   8   2     3357.21     2976.69    158.23 o 
   2   8   2     3357.95     3402.78    143.86 o 
   3   8   2     3620.34     3524.86    106.00 o 
   5   8   2      216.52      165.70     17.77 o 
   6   8   2      150.45      133.36      4.99 o 
   7   8   2     1412.43     1377.11     31.13 o 
   8   8   2       63.50       63.83      4.47 o 
   9   8   2       98.25       92.07      4.55 o 
  10   8   2       39.87       32.30      2.82 o 
  11   8   2      245.60      238.74      7.17 o 
  12   8   2      953.13      882.57     19.79 o 
 -12   9   2        1.36        3.49      2.32 o 
 -11   9   2       85.60       82.44      5.11 o 
 -10   9   2        0.46        3.57      2.23 o 
  -9   9   2        4.94        5.89      2.08 o 
  -8   9   2        9.00       15.61      3.22 o 
  -7   9   2       26.51       26.16      3.49 o 
  -6   9   2        0.29        0.26      2.10 o 
  -5   9   2       34.52       47.23      4.82 o 
  -4   9   2        8.82       14.30      2.99 o 
  -3   9   2       61.67       85.44      5.14 o 
  -2   9   2       11.89       21.36      6.97 o 
   0   9   2      136.80      129.83      7.45 o 
   1   9   2       26.11       22.83      2.77 o 
   2   9   2       25.92       31.01      2.98 o 
   3   9   2      347.58      360.87      8.07 o 
   4   9   2        8.89       10.04      2.02 o 
   5   9   2       73.76       67.07      4.36 o 
   6   9   2        9.13        7.08      2.12 o 
   7   9   2        0.13        3.77      1.97 o 
   8   9   2       39.48       48.27      5.04 o 
   9   9   2       38.39       42.97      3.79 o 
  10   9   2        2.31        4.07      2.09 o 
  11   9   2       33.45       28.39      5.98 o 
 -10  10   2       37.43       53.96      4.98 o 
  -9  10   2      432.86      433.75     20.92 o 
  -8  10   2       19.59       28.51      3.23 o 
  -7  10   2      617.67      633.93     16.10 o 
  -6  10   2      106.27       96.48      5.08 o 
  -5  10   2      259.78      294.55      7.98 o 
  -4  10   2       51.68       59.15      3.97 o 
  -3  10   2      189.30      188.01      6.23 o 
  -2  10   2        0.16        4.00      2.76 o 
  -1  10   2      703.06      680.07     17.35 o 
   0  10   2       28.24       35.93      4.20 o 
   1  10   2     1680.19     1687.54     38.34 o 
   2  10   2        9.68       16.01      3.58 o 
   3  10   2       76.77       69.78      5.32 o 
   4  10   2       56.03       50.35      4.67 o 
   5  10   2      243.00      257.60      8.65 o 
   6  10   2       18.84       15.28      3.25 o 
   7  10   2      223.72      231.30      7.59 o 
   8  10   2      413.35      399.20     10.71 o 
   9  10   2      541.81      545.41     16.08 o 
  -8  11   2     1101.83     1216.99     46.49 o 
  -7  11   2        0.02        7.49      2.54 o 
  -6  11   2      771.51      758.88     18.18 o 
  -5  11   2      141.83      145.86      5.38 o 
  -4  11   2      432.34      513.21     13.19 o 
  -3  11   2        4.60        6.32      2.91 o 
  -2  11   2        3.25       11.13      2.58 o 
  -1  11   2       21.94       26.03      3.87 o 
   0  11   2     2567.44     2662.45     70.91 o 
   1  11   2       32.28       28.59      7.55 o 
   2  11   2     1284.93     1378.23     56.78 o 
   3  11   2      187.83      168.27      7.56 o 
   4  11   2        3.59       13.12      2.36 o 
   5  11   2      194.69      217.32      6.93 o 
   6  11   2      294.08      247.07     28.89 o 
  -2  12   2      194.30      240.58     11.29 o 
  -1  12   2      258.23      283.58     12.95 o 
   0  12   2       63.28       86.83      6.14 o 
   1  12   2      471.19      533.62     21.92 o 
   2  12   2      192.82      217.00     10.46 o 
 -17   0   3        3.66        8.46      2.91 o 
 -15   0   3        1.64        0.07      3.01 o 
 -11   0   3      102.82      111.57     13.61 o 
  -9   0   3       12.86       13.35      3.49 o 
  -7   0   3       14.28       20.78      4.15 o 
  -5   0   3        7.86        5.07      2.29 o 
  -3   0   3        0.00        2.55      4.32 o 
  -1   0   3        0.17       -1.46      1.46 o 
   1   0   3       10.27       -1.97      1.97 o 
   3   0   3      327.86      345.55      6.86 o 
   5   0   3       24.82       25.97      2.90 o 
   7   0   3       97.84      111.78      5.48 o 
   9   0   3      141.32      148.91      9.21 o 
  13   0   3       16.93       15.28      2.66 o 
  15   0   3        2.35        1.38      1.71 o 
 -18   1   3        0.80        1.16      1.44 o 
 -17   1   3       46.17       57.35      3.87 o 
 -16   1   3      443.29      477.86     10.20 o 
 -15   1   3      136.68      141.09      5.36 o 
 -14   1   3       34.49       35.28      3.66 o 
 -11   1   3      830.67      821.42     29.70 o 
 -10   1   3      172.49      201.05      9.25 o 
  -9   1   3     6231.74     6680.06    132.85 o 
  -8   1   3      256.33      305.43      8.51 o 
  -7   1   3     5161.70     5541.42     98.72 o 
  -6   1   3     5361.93     6656.27    172.03 o 
  -5   1   3     2233.99     2522.27     53.44 o 
  -4   1   3     1726.03     1773.03     44.91 o 
  -3   1   3     4948.91     4634.47     88.45 o 
  -2   1   3     2396.76     2199.08     33.86 o 
  -1   1   3     1484.45     1304.34     18.13 o 
   0   1   3     1745.35     1678.61     22.92 o 
   1   1   3     6662.08     6605.08    111.99 o 
   2   1   3    38108.11    35891.76    483.58 o 
   3   1   3    13844.02    13931.92    197.10 o 
   4   1   3      300.44      182.37      4.72 o 
   5   1   3      638.16      611.34     11.05 o 
   6   1   3       93.38      112.04      3.67 o 
   7   1   3      992.85     1021.65     18.78 o 
   8   1   3      356.29      361.14      8.46 o 
   9   1   3      232.79      274.75     14.43 o 
  10   1   3      221.21      216.67     19.92 o 
  11   1   3      321.62      357.46     18.60 o 
  12   1   3      195.64      173.77      5.05 o 
  13   1   3      107.54      109.74      3.87 o 
  14   1   3       29.73       32.78      2.57 o 
  15   1   3       26.18       27.39      2.02 o 
  16   1   3      214.13      209.65      6.40 o 
 -18   2   3      515.39      454.73     14.91 o 
 -17   2   3      196.87      188.58      4.95 o 
 -16   2   3      219.48      223.94      6.86 o 
 -15   2   3      600.67      593.47     16.82 o 
 -14   2   3     3787.05     4042.76     77.81 o 
 -11   2   3      152.58      156.56      9.35 o 
 -10   2   3        5.04       15.53      5.07 o 
  -9   2   3     2081.53     2044.89     53.18 o 
  -8   2   3     1988.09     1673.84     35.57 o 
  -7   2   3     1542.49     1325.48     28.32 o 
  -6   2   3      359.48      336.11     12.30 o 
  -5   2   3     3113.18     3202.19     67.57 o 
  -4   2   3     7690.35     7751.25    140.90 o 
  -3   2   3     2186.36     2437.44     42.44 o 
  -2   2   3    37673.29    35810.14    611.10 o 
  -1   2   3       21.77       23.26      1.50 o 
   0   2   3     3568.28     3425.57     58.85 o 
   1   2   3     1600.41     1505.16     25.26 o 
   2   2   3     6159.88     5691.54     92.16 o 
   3   2   3     4550.16     4672.14     85.24 o 
   4   2   3     1224.39     1111.41     20.64 o 
   5   2   3       89.11      120.54      4.00 o 
   6   2   3       92.05       55.40      4.02 o 
   7   2   3      425.28      398.70      9.64 o 
   8   2   3       11.68       29.99     11.25 o 
   9   2   3      236.26      249.65     13.17 o 
  10   2   3     1192.32     1171.00     54.62 o 
  11   2   3      486.85      567.15     26.07 o 
  12   2   3     1322.64     1389.66     24.22 o 
  13   2   3      657.11      642.08     10.57 o 
  14   2   3     1795.69     1847.87     26.38 o 
  15   2   3      197.94      229.11      5.33 o 
  16   2   3       65.94       82.35      8.30 o 
 -17   3   3       74.91       78.60      3.43 o 
 -16   3   3       14.44       14.28      2.62 o 
 -15   3   3     1089.30     1119.10     23.44 o 
 -14   3   3       70.78       62.23      4.88 o 
 -13   3   3      278.50      285.73     15.61 o 
 -12   3   3      127.41      140.29     17.60 o 
 -11   3   3     1956.67     1926.74     48.85 o 
 -10   3   3        0.97        2.72      3.68 o 
  -9   3   3     1460.12     1432.00     36.49 o 
  -8   3   3       50.00       55.35      4.73 o 
  -7   3   3     3664.07     3547.67     83.32 o 
  -6   3   3     3489.74     3441.92     74.19 o 
  -5   3   3      229.95      180.45      4.75 o 
  -4   3   3     1692.58     1682.65     36.53 o 
  -3   3   3       90.07       73.72      3.43 o 
  -2   3   3      427.10      433.00     10.40 o 
  -1   3   3     1982.35     1747.63     33.66 o 
   0   3   3      505.07      513.09     13.71 o 
   1   3   3     1342.22     1307.55     26.15 o 
   2   3   3        5.00        6.21      2.84 o 
   3   3   3     6666.74     6103.93    103.66 o 
   4   3   3      311.16      337.35      7.52 o 
   5   3   3     2830.88     2665.48     53.85 o 
   6   3   3     1337.80     1503.97     29.46 o 
   7   3   3     1215.84     1208.77     31.63 o 
   8   3   3       27.59       34.19      4.52 o 
   9   3   3      364.23      407.83     18.39 o 
  10   3   3       21.08       26.65      6.33 o 
  11   3   3       87.59       81.37      8.63 o 
  12   3   3        2.24        6.48      1.94 o 
  13   3   3      173.41      191.57      4.69 o 
  14   3   3      183.46      181.50      4.61 o 
  15   3   3      332.97      308.40      7.09 o 
 -17   4   3       12.65       17.51      2.61 o 
 -16   4   3       32.34       41.75      3.23 o 
 -15   4   3        2.94        1.12      1.94 o 
 -14   4   3       25.96       31.78      4.33 o 
 -13   4   3       19.06       20.03      3.31 o 
 -11   4   3        0.15       -3.65      8.63 o 
 -10   4   3       69.05       64.55      6.04 o 
  -9   4   3      268.50      249.52      8.77 o 
  -8   4   3      326.38      322.52     11.76 o 
  -7   4   3       11.08       24.83      3.80 o 
  -6   4   3       88.52       86.25      8.12 o 
  -5   4   3       96.86      123.46      5.31 o 
  -4   4   3      369.30      411.05     12.02 o 
  -3   4   3        8.12        6.70      2.00 o 
  -2   4   3      793.74      771.87     17.54 o 
  -1   4   3      235.80      215.79      5.86 o 
   0   4   3        2.47        1.25      1.46 o 
   1   4   3       72.07       64.87      5.90 o 
   2   4   3       84.62       74.30      4.28 o 
   3   4   3      221.95      224.76      7.64 o 
   4   4   3      153.60      175.53      5.72 o 
   5   4   3        8.67       10.72      2.09 o 
   6   4   3      198.76      219.00      8.71 o 
   7   4   3       77.39       81.98      5.92 o 
   8   4   3        2.03        8.54      5.70 o 
   9   4   3      355.61      378.71     24.57 o 
  10   4   3       18.59       17.56      5.28 o 
  11   4   3       23.28       28.09      3.74 o 
  12   4   3        3.62        3.93      1.95 o 
  13   4   3        1.54        1.47      1.73 o 
  14   4   3       11.26       13.87      2.55 o 
  15   4   3       41.61       53.36      3.62 o 
 -16   5   3        4.50        2.78      1.68 o 
 -15   5   3      191.09      173.18      6.51 o 
 -14   5   3        9.31        9.14      2.69 o 
 -13   5   3        0.73        5.31      2.75 o 
 -12   5   3     3409.09     3438.31     79.46 o 
 -11   5   3      387.29      353.97     24.90 o 
 -10   5   3     5107.35     5254.80    262.32 o 
  -9   5   3     1850.78     1705.53     77.29 o 
  -8   5   3      229.86      187.45     13.28 o 
  -7   5   3       33.34       49.81      7.14 o 
  -6   5   3     2294.01     2314.95     69.27 o 
  -5   5   3      833.72      709.62     23.18 o 
  -4   5   3     8539.38     8281.12    239.44 o 
  -3   5   3     1988.36     1943.32     57.99 o 
  -2   5   3     3093.68     3018.16     88.75 o 
  -1   5   3     4227.72     3768.52     77.95 o 
   0   5   3       42.31       40.68      3.99 o 
   1   5   3     7529.42     7384.07    173.37 o 
   2   5   3     6305.73     6190.63    156.04 o 
   3   5   3     1861.04     1509.67     31.48 o 
   4   5   3      118.20      140.90      5.85 o 
   5   5   3      595.29      671.57     20.58 o 
   6   5   3      530.89      608.92     25.65 o 
   7   5   3      280.81      345.01     22.91 o 
   8   5   3       25.98       22.58      9.80 o 
   9   5   3       29.82       31.41      6.82 o 
  10   5   3      140.18      139.64     13.58 o 
  11   5   3      419.12      410.60      8.67 o 
  12   5   3     1489.02     1571.02     26.32 o 
  13   5   3      835.75      850.40     15.44 o 
  14   5   3      103.59      110.48      5.01 o 
 -16   6   3      596.13      659.96     26.23 o 
 -15   6   3       27.96       20.94      3.16 o 
 -14   6   3      157.70      151.06      6.05 o 
 -13   6   3      136.61      130.87      7.14 o 
 -12   6   3      277.63      281.08      8.37 o 
 -11   6   3       35.58       43.91      4.48 o 
 -10   6   3     3731.32     3668.23    185.79 o 
  -9   6   3        9.99        6.81      6.48 o 
  -8   6   3     1730.82     1648.83     72.72 o 
  -7   6   3      103.00       91.65      9.63 o 
  -6   6   3     3269.92     2706.10    114.56 o 
  -5   6   3     2209.35     1756.75     75.71 o 
  -4   6   3      874.68      847.11     27.46 o 
  -3   6   3       88.14       94.12     10.54 o 
  -2   6   3       19.02       19.42      4.04 o 
  -1   6   3      243.65      240.26     13.07 o 
   0   6   3     3397.75     3091.39     81.31 o 
   1   6   3     3047.00     2948.11     86.24 o 
   2   6   3      739.32      698.76     22.84 o 
   3   6   3      258.47      222.00     16.52 o 
   4   6   3       61.43       78.86     12.78 o 
   5   6   3     1567.50     1443.62     65.75 o 
   6   6   3     1578.11     1607.49     73.05 o 
   7   6   3      999.07     1029.54     50.47 o 
   8   6   3      361.28      364.10     24.74 o 
   9   6   3      155.70      198.08      7.71 o 
  10   6   3      105.29      120.70      4.88 o 
  11   6   3        3.38        7.02      2.23 o 
  12   6   3      456.51      445.13      9.81 o 
  13   6   3     1484.92     1446.34     31.00 o 
  14   6   3      361.77      375.85     11.42 o 
 -15   7   3       20.19       22.22      3.11 o 
 -14   7   3      119.26      101.42      9.96 o 
 -13   7   3        2.36        5.49      2.51 o 
 -12   7   3      191.76      201.21      7.17 o 
 -11   7   3        0.66       -0.49      2.16 o 
 -10   7   3      197.10      195.41      7.04 o 
  -9   7   3        2.64        2.83      2.92 o 
  -8   7   3        0.80        3.65      4.34 o 
  -7   7   3      314.76      299.53     20.59 o 
  -6   7   3       97.01      113.07     11.46 o 
  -5   7   3        1.24        3.32      5.15 o 
  -4   7   3        2.17        5.81      4.81 o 
  -3   7   3       60.46       70.09      6.68 o 
  -2   7   3      435.28      492.02     19.16 o 
  -1   7   3      341.34      330.75     22.46 o 
   0   7   3       10.48       14.09      3.92 o 
   1   7   3       98.35       98.72      7.78 o 
   2   7   3      282.62      313.96     20.59 o 
   3   7   3       68.99       51.14     12.45 o 
   4   7   3      598.36      612.81     33.37 o 
   5   7   3        3.79        3.82      9.46 o 
   6   7   3       42.21       27.89     11.62 o 
   8   7   3        2.72        2.87      2.50 o 
   9   7   3        6.61        9.25      3.00 o 
  10   7   3      647.98      666.46     17.65 o 
  11   7   3        3.88        1.73      1.98 o 
  12   7   3       94.31       98.79      5.01 o 
  13   7   3       79.48       65.15      4.44 o 
 -14   8   3      117.09      135.15      7.64 o 
 -13   8   3      266.02      269.46     12.78 o 
 -12   8   3       24.00       26.73      3.98 o 
 -11   8   3       87.61       80.83      4.61 o 
 -10   8   3       28.10       25.99      3.16 o 
  -9   8   3       38.98       25.80      3.70 o 
  -8   8   3      400.10      383.63      9.82 o 
  -7   8   3      825.73      852.09     28.04 o 
  -6   8   3       62.93       73.77      6.69 o 
  -5   8   3     1430.47     1397.26     43.89 o 
  -4   8   3       37.80       38.97      8.47 o 
  -3   8   3     1289.99     1230.77    121.78 o 
  -2   8   3      586.51      585.12     26.77 o 
  -1   8   3     1671.92     1584.86     72.58 o 
   0   8   3     1081.64     1115.91     37.01 o 
   1   8   3      163.73      152.48     11.54 o 
   2   8   3       16.32       34.11      7.40 o 
   3   8   3      391.01      386.79     17.93 o 
   5   8   3      144.46      170.67      6.70 o 
   6   8   3       30.96       35.76      3.45 o 
   7   8   3        4.36       12.95      3.40 o 
   8   8   3       13.39        9.86      2.38 o 
   9   8   3        3.03        1.20      1.96 o 
  10   8   3       28.81       30.42      2.99 o 
  11   8   3        4.69        7.03      2.04 o 
  12   8   3      125.35      137.97      8.80 o 
 -12   9   3      487.57      448.94     18.93 o 
 -11   9   3      462.54      460.64     22.16 o 
 -10   9   3      151.17      186.44      6.48 o 
  -9   9   3     1115.85     1210.68     28.72 o 
  -8   9   3      174.63      129.31      8.07 o 
  -7   9   3      350.22      357.56     10.00 o 
  -6   9   3       10.95       56.66      9.52 o 
  -5   9   3     1843.65     1679.91     33.97 o 
  -4   9   3     1631.53     1779.16     35.74 o 
  -3   9   3      570.46      680.59     21.60 o 
  -2   9   3       20.78       21.04      3.53 o 
  -1   9   3      471.16      455.80     12.20 o 
   0   9   3      253.19      262.68      6.63 o 
   1   9   3      120.10      113.86     10.36 o 
   2   9   3        9.73       18.64      4.45 o 
   3   9   3     4904.84     5191.24    109.77 o 
   4   9   3     1489.12     1650.72     36.82 o 
   5   9   3      557.18      507.79     13.67 o 
   6   9   3        8.02       11.84      2.22 o 
   7   9   3     1743.74     1642.32     36.19 o 
   8   9   3     1429.78     1471.04     32.37 o 
   9   9   3      176.49      180.84      7.66 o 
  10   9   3      761.57      719.33     20.71 o 
 -10  10   3        3.27        6.40      2.07 o 
  -9  10   3        0.91        2.92      1.77 o 
  -8  10   3        7.53        7.98      2.07 o 
  -7  10   3      327.62      306.40     10.90 o 
  -6  10   3        2.18        2.31      2.09 o 
  -5  10   3      802.37      885.13     21.86 o 
  -4  10   3      327.67      325.56      7.80 o 
  -3  10   3      428.12      403.51      9.08 o 
  -2  10   3       21.89       19.18      2.69 o 
  -1  10   3      229.83      277.04     12.08 o 
   0  10   3      147.39      167.49      6.98 o 
   1  10   3     1903.23     1889.81     52.47 o 
   2  10   3       44.32       34.66      2.92 o 
   3  10   3      203.92      227.86      6.57 o 
   4  10   3        4.35        6.60      2.69 o 
   5  10   3        1.79        7.08      2.54 o 
   6  10   3      241.22      212.33      7.29 o 
   7  10   3       19.82       14.80      2.73 o 
   8  10   3      597.43      567.61     14.18 o 
  -8  11   3        4.47       18.57      3.15 o 
  -7  11   3        3.20        3.25      1.46 o 
  -6  11   3        0.73        6.97      2.97 o 
  -5  11   3        0.00        3.13      1.55 o 
  -4  11   3       46.52       66.37      9.66 o 
  -3  11   3        1.28        2.67      2.17 o 
  -2  11   3        6.56        6.32      2.22 o 
  -1  11   3        0.10       -2.41      2.41 o 
   0  11   3        9.11        6.92      2.73 o 
   1  11   3       13.48        9.17      2.98 o 
   2  11   3       23.09       27.50      5.23 o 
   3  11   3        0.12       -1.71      2.20 o 
   4  11   3       15.95       12.65      3.22 o 
   5  11   3       14.03       11.52      4.07 o 
   6  11   3       18.35       12.15      7.22 o 
  -3  12   3      364.42      368.09     15.77 o 
  -2  12   3       26.09       43.50      4.65 o 
  -1  12   3       68.02       99.45      6.48 o 
   0  12   3       11.34       12.78      2.99 o 
   1  12   3      414.01      436.65     18.43 o 
 -18   0   4       91.89       88.67      4.85 o 
 -16   0   4        3.73        2.56      2.91 o 
 -14   0   4       40.10       40.68      7.80 o 
 -12   0   4      330.57      322.59     23.74 o 
 -10   0   4      226.94      450.25     21.67 o 
  -8   0   4    19190.77    23032.53    635.37 o 
  -6   0   4    32484.42    34268.09    977.42 o 
  -4   0   4     6917.26     8423.39    208.60 o 
  -2   0   4     4267.34     4085.21    134.30 o 
   2   0   4   203977.86   166018.19   6519.61 o 
   4   0   4     1954.03     1916.35     45.02 o 
   6   0   4    10088.84     9736.75    227.94 o 
   8   0   4     1721.18     1617.53     50.69 o 
  12   0   4     1531.49     1552.77     35.89 o 
  14   0   4      479.66      511.63     13.30 o 
 -18   1   4        5.06        2.94      1.54 o 
 -17   1   4       76.00       89.30      3.71 o 
 -16   1   4      567.96      568.57     11.57 o 
 -15   1   4      259.11      235.66      6.71 o 
 -14   1   4       14.60       16.81      5.24 o 
 -12   1   4        1.87        6.19      6.48 o 
 -11   1   4        4.09       11.03      4.96 o 
 -10   1   4      151.23      129.11      9.34 o 
  -9   1   4       56.58       79.80      3.90 o 
  -8   1   4     1924.36     2000.39     37.83 o 
  -7   1   4      862.09      877.00     22.21 o 
  -6   1   4     9227.16    10759.43    259.45 o 
  -5   1   4     2478.36     2611.71     44.05 o 
  -4   1   4      415.57      463.22     11.88 o 
  -3   1   4       36.49       37.09      2.09 o 
  -2   1   4      522.41      489.58     10.85 o 
  -1   1   4        6.45       31.36      2.25 o 
   0   1   4     4466.44     4399.46     62.76 o 
   1   1   4      393.07      418.62      6.93 o 
   2   1   4     3251.06     3101.06     45.04 o 
   3   1   4      209.13      200.23      5.75 o 
   4   1   4     1323.78     1430.16     22.35 o 
   5   1   4       18.63       14.01      1.92 o 
   6   1   4      114.13      108.51      3.95 o 
   7   1   4      489.99      442.42     10.34 o 
   8   1   4     1482.85     1364.71     30.75 o 
   9   1   4     1188.85     1072.81     29.43 o 
  11   1   4     1015.75     1015.60     41.18 o 
  12   1   4       61.71       55.19      3.30 o 
  13   1   4       85.22       81.14      3.36 o 
  14   1   4      113.13      101.40      3.25 o 
  15   1   4        2.13        0.35      1.39 o 
 -18   2   4       23.51       26.39      2.46 o 
 -17   2   4       36.56       44.54      4.42 o 
 -16   2   4        6.60        4.89      2.20 o 
 -15   2   4        0.72        2.03      2.22 o 
 -14   2   4      104.35      115.66      5.03 o 
 -11   2   4       13.69       12.44      4.52 o 
 -10   2   4        8.78        7.32      2.79 o 
  -9   2   4       26.13       43.98      3.73 o 
  -8   2   4       24.58       21.31      2.91 o 
  -7   2   4       45.60       45.15      5.12 o 
  -6   2   4       16.58       28.28      2.52 o 
  -5   2   4        6.30        7.14      2.46 o 
  -4   2   4      169.48      185.42      4.69 o 
  -3   2   4       73.08       71.52      2.63 o 
  -2   2   4      423.94      423.18      7.02 o 
  -1   2   4        0.98       -0.87      0.87 o 
   0   2   4      250.23      251.53      5.64 o 
   1   2   4      137.36      139.57      4.51 o 
   2   2   4       18.82       13.17      1.35 o 
   3   2   4        1.36        5.52      1.23 o 
   4   2   4       21.96       32.04      3.02 o 
   5   2   4        2.82        7.42      1.95 o 
   6   2   4       12.53       21.77      2.73 o 
   7   2   4        0.14        4.35      1.83 o 
   8   2   4       56.36       73.72      4.64 o 
   9   2   4      122.59      129.44      7.52 o 
  10   2   4       22.89       32.87      6.66 o 
  11   2   4       14.55       15.77      6.31 o 
  12   2   4       35.15       34.58      3.08 o 
  13   2   4       31.50       29.48      2.77 o 
  14   2   4        8.40        8.42      1.60 o 
  15   2   4        4.85        6.18      1.71 o 
 -17   3   4      421.92      407.23      8.28 o 
 -16   3   4        5.84        5.36      2.15 o 
 -15   3   4      449.95      537.81     12.83 o 
 -14   3   4      641.62      676.63     13.87 o 
 -11   3   4      130.45      129.22     15.44 o 
 -10   3   4      273.73      258.25      9.31 o 
  -9   3   4     1698.34     1598.14     32.00 o 
  -8   3   4       37.12       58.47      5.38 o 
  -7   3   4     2021.23     2036.11     42.32 o 
  -6   3   4     3127.87     3439.16     80.98 o 
  -5   3   4     1159.68     1247.37     24.74 o 
  -4   3   4     7915.27     7845.60    121.21 o 
  -3   3   4       19.66       43.10      3.50 o 
  -2   3   4       19.05       19.72      2.06 o 
  -1   3   4     4155.22     3942.30     65.92 o 
   0   3   4      225.04      213.94      7.15 o 
   1   3   4     7905.34     7474.27    174.04 o 
   2   3   4     1654.20     1764.86     33.25 o 
   3   3   4     8775.49     7997.64    130.15 o 
   4   3   4      572.30      701.20     13.73 o 
   5   3   4     1904.29     1807.50     34.71 o 
   6   3   4      486.68      454.61     10.81 o 
   7   3   4     1934.71     1808.52     39.91 o 
   8   3   4     1498.83     1454.89     40.54 o 
   9   3   4     2623.64     2769.39    173.58 o 
  10   3   4       36.33       31.95      5.75 o 
  11   3   4       20.33       21.80      7.17 o 
  12   3   4      318.53      340.12      7.84 o 
  13   3   4       81.89       78.51      3.83 o 
  14   3   4       92.85       95.70      7.36 o 
  15   3   4      226.01      232.74      8.97 o 
 -17   4   4       38.40       40.93      4.17 o 
 -16   4   4      558.52      492.66     11.60 o 
 -15   4   4      119.61      123.84      4.68 o 
 -14   4   4     2881.31     2973.75     51.47 o 
 -13   4   4     1656.51     1716.14     35.37 o 
 -11   4   4      659.03      608.33     36.19 o 
 -10   4   4     1504.75     1410.62     48.37 o 
  -9   4   4      483.21      486.05     19.15 o 
  -8   4   4     1591.55     1574.22     41.64 o 
  -7   4   4     3216.92     3289.15     96.97 o 
  -6   4   4     4178.48     4158.52    121.57 o 
  -5   4   4      147.49      259.21     19.51 o 
  -4   4   4      216.18      339.90     11.11 o 
  -3   4   4      565.13      547.41     14.74 o 
  -2   4   4    17739.53    18632.81    342.87 o 
  -1   4   4    18637.91    18101.21    339.97 o 
   0   4   4      175.10      203.34     10.70 o 
   1   4   4      924.40      750.75     15.94 o 
   2   4   4     1491.06     1480.10     26.97 o 
   3   4   4      118.62      115.35      9.86 o 
   4   4   4     2412.86     2557.31     50.24 o 
   5   4   4      926.78      869.74     18.32 o 
   6   4   4      783.02      902.60     43.30 o 
   7   4   4      445.83      525.49     16.48 o 
   8   4   4      860.12      796.58     34.62 o 
   9   4   4     1083.57     1078.17     33.14 o 
  10   4   4     1585.18     1619.11     61.60 o 
  11   4   4      111.29      133.89      8.47 o 
  12   4   4      138.98      142.64      4.46 o 
  13   4   4      484.93      452.48      8.81 o 
  14   4   4       64.30       54.28      2.77 o 
 -16   5   4        2.21        2.93      1.88 o 
 -15   5   4        0.59        0.29      2.19 o 
 -14   5   4        2.24       -0.40      2.45 o 
 -13   5   4      131.07      136.69      9.67 o 
 -12   5   4      198.33      185.74      6.94 o 
 -11   5   4      267.92      338.37     24.24 o 
 -10   5   4      698.40      721.89     45.91 o 
  -9   5   4      358.69      381.46     16.61 o 
  -8   5   4      229.95      185.68     14.86 o 
  -7   5   4      310.26      284.93     11.82 o 
  -6   5   4      395.47      459.31     16.43 o 
  -5   5   4      987.85      905.16     28.82 o 
  -4   5   4       10.06       60.83      5.13 o 
  -3   5   4       78.60       88.97      5.20 o 
  -2   5   4      195.03      159.08      6.27 o 
  -1   5   4      535.92      567.68     12.81 o 
   0   5   4       62.19       43.47      3.85 o 
   1   5   4     2763.40     2782.37     61.73 o 
   2   5   4      866.91      888.93     22.53 o 
   3   5   4       26.51       20.62      3.46 o 
   4   5   4      770.50      797.11     21.10 o 
   5   5   4      514.47      469.91     15.68 o 
   6   5   4      604.62      620.58     33.79 o 
   7   5   4      195.05      182.18     10.29 o 
   8   5   4        0.39       -3.53      4.02 o 
   9   5   4        2.00        3.69      8.38 o 
  10   5   4      160.82      140.54      5.92 o 
  11   5   4       43.81       54.92      3.52 o 
  12   5   4      893.79      927.49     16.20 o 
  13   5   4        0.79        1.92      1.75 o 
  14   5   4      235.36      213.84     11.29 o 
 -16   6   4        9.11        9.17      1.99 o 
 -15   6   4       67.61       81.34      5.87 o 
 -14   6   4        0.33       -0.01      2.19 o 
 -13   6   4        2.55        4.70      2.25 o 
 -12   6   4      136.62      142.49      5.82 o 
 -11   6   4      524.46      560.38     14.98 o 
 -10   6   4       42.09       53.02      8.05 o 
  -9   6   4       50.84       46.14      9.30 o 
  -8   6   4        4.04       35.86      8.47 o 
  -7   6   4        8.63       17.39      4.16 o 
  -6   6   4       79.98       66.42      5.61 o 
  -5   6   4      275.86      257.45      9.92 o 
  -4   6   4       39.48       45.08      4.59 o 
  -3   6   4      194.01      227.54      9.61 o 
  -2   6   4        7.70       15.82      4.31 o 
  -1   6   4      296.96      278.70     11.14 o 
   0   6   4      516.20      479.10     21.23 o 
   1   6   4      229.25      216.63      8.47 o 
   2   6   4      691.08      634.85     17.72 o 
   3   6   4       54.09       50.45      5.93 o 
   4   6   4        0.11        6.75      4.65 o 
   5   6   4        4.06        0.33      8.80 o 
   6   6   4      674.02      765.06     39.51 o 
   7   6   4       51.04       59.44     14.61 o 
   9   6   4        0.10        4.87      2.40 o 
  10   6   4      123.13      128.39      4.49 o 
  11   6   4      142.88      145.20      4.50 o 
  12   6   4       34.98       35.99      3.20 o 
  13   6   4       34.06       40.58      2.91 o 
 -15   7   4       40.01       51.23      3.63 o 
 -14   7   4      270.63      285.73     13.61 o 
 -13   7   4       21.85       35.33      3.57 o 
 -12   7   4     1709.55     1853.95     41.51 o 
 -11   7   4       52.59       21.89      3.42 o 
 -10   7   4     6803.12     6499.56    133.45 o 
  -9   7   4      846.83      864.37     25.43 o 
  -8   7   4     1218.21      957.60     46.35 o 
  -7   7   4     3895.73     3599.42    106.19 o 
  -6   7   4      552.36      617.92     22.24 o 
  -5   7   4       35.51       20.00      3.87 o 
  -4   7   4      564.16      665.34     22.00 o 
  -3   7   4      150.20      125.36      8.25 o 
  -2   7   4     4494.55     4499.96    122.34 o 
  -1   7   4     1515.69     1499.00     43.82 o 
   0   7   4     1338.39     1288.78     56.18 o 
   1   7   4     1077.93     1051.12     36.28 o 
   2   7   4     2063.16     2144.26     94.14 o 
   3   7   4      256.92      230.12     18.93 o 
   4   7   4     3834.04     3631.87    154.74 o 
   5   7   4     1923.86     1760.90     79.53 o 
   6   7   4     2076.67     2034.01     91.15 o 
   7   7   4       11.70       22.83      3.28 o 
   8   7   4       13.64       54.36      4.53 o 
   9   7   4      220.46      256.08     10.06 o 
  10   7   4      879.08      993.78     22.53 o 
  11   7   4       25.58       37.03      3.60 o 
  12   7   4        1.93        8.13      2.39 o 
 -14   8   4       52.68       62.26      5.48 o 
 -13   8   4       22.77       25.07      4.48 o 
 -12   8   4      110.53      101.17      7.47 o 
 -11   8   4      770.81      733.60     21.89 o 
 -10   8   4       21.89       19.76      2.98 o 
  -9   8   4      172.33      124.07      5.38 o 
  -8   8   4     1187.11     1098.38     20.15 o 
  -7   8   4      423.51      512.26     13.16 o 
  -6   8   4        2.47        3.89      3.50 o 
  -5   8   4     1867.04     2106.85     80.90 o 
  -4   8   4      964.15      997.86     41.60 o 
  -3   8   4     6462.23     5988.10    162.87 o 
  -2   8   4       16.37       21.78      9.48 o 
  -1   8   4      130.20      177.46     18.09 o 
   0   8   4     1075.99     1112.68     37.69 o 
   1   8   4      281.24      302.29     14.55 o 
   2   8   4     2546.52     2464.14     75.53 o 
   3   8   4       56.38       73.41      9.06 o 
   5   8   4      458.84      497.06     12.95 o 
   6   8   4      523.97      576.46     12.28 o 
   7   8   4     2099.35     2138.27     56.74 o 
   8   8   4       74.70       67.35      5.23 o 
   9   8   4        4.01        1.38      3.98 o 
  10   8   4      116.64      119.35      5.44 o 
  11   8   4        1.97       -1.47      2.51 o 
 -12   9   4       57.53       46.82      4.81 o 
 -11   9   4        2.68        1.67      1.80 o 
 -10   9   4       19.61       31.85      3.67 o 
  -9   9   4       95.35      101.88      5.16 o 
  -8   9   4      101.51      105.48      5.10 o 
  -7   9   4       16.31       18.39      2.64 o 
  -6   9   4        0.42        1.03      2.18 o 
  -5   9   4      204.53      192.79      8.29 o 
  -4   9   4       64.39       77.00      4.93 o 
  -3   9   4      111.56      114.26      4.45 o 
  -2   9   4       22.75       23.80      3.19 o 
  -1   9   4        9.17        8.58      2.12 o 
   0   9   4       10.58        9.11      2.71 o 
   1   9   4       78.74       70.47      6.52 o 
   2   9   4      245.75      232.56      8.05 o 
   3   9   4      122.05      132.29      7.62 o 
   4   9   4       84.88       86.29      5.05 o 
   5   9   4        0.59       -0.45      1.93 o 
   6   9   4       16.59       16.72      2.87 o 
   7   9   4      131.71      123.73      4.95 o 
   8   9   4        2.89        2.20      1.68 o 
   9   9   4        3.19        1.16      4.48 o 
  10   9   4       47.72       52.96      6.31 o 
 -10  10   4       19.21       16.70      2.16 o 
  -9  10   4      313.41      327.78      7.78 o 
  -8  10   4        2.03        1.45      1.87 o 
  -7  10   4        9.37       30.69      3.48 o 
  -6  10   4       68.72       64.11      4.37 o 
  -5  10   4       60.71       60.71      5.35 o 
  -4  10   4       84.41       88.85      4.05 o 
  -3  10   4        3.55        6.29      1.91 o 
  -2  10   4       43.84       48.22      7.14 o 
  -1  10   4     1038.78     1075.38     24.68 o 
   0  10   4      106.97      108.95      6.57 o 
   1  10   4      131.64      136.29      5.56 o 
   2  10   4       74.67       72.02      6.14 o 
   3  10   4       35.88       44.70      2.94 o 
   4  10   4        2.86        6.49      2.03 o 
   5  10   4      157.72      165.73      6.19 o 
   6  10   4       79.67       80.54      5.22 o 
   7  10   4       48.92       61.93      4.66 o 
   8  10   4       90.47       97.13      7.97 o 
  -8  11   4      738.44      735.38     20.25 o 
  -7  11   4      149.58      131.64      6.07 o 
  -6  11   4      238.88      299.72      7.15 o 
  -5  11   4       14.91       17.06      3.36 o 
  -4  11   4     3355.37     3511.10     96.19 o 
  -3  11   4       19.97       40.98      4.67 o 
  -2  11   4     1997.28     1995.92    131.41 o 
  -1  11   4       40.58       32.49      4.66 o 
   0  11   4        3.49        7.14      3.32 o 
   1  11   4       35.10       34.92      4.55 o 
   2  11   4      416.26      408.92     28.47 o 
   3  11   4       27.33       30.11      6.56 o 
   4  11   4     1047.97      914.09     25.82 o 
   5  11   4      164.96      183.67      7.04 o 
  -3  12   4      414.59      433.50     18.10 o 
  -2  12   4        8.66        6.97      2.66 o 
  -1  12   4      798.69      833.80     32.54 o 
   0  12   4       85.46       87.16      5.98 o 
 -17   0   5        0.47       -3.57      3.57 o 
 -15   0   5        3.14        5.82      3.26 o 
 -11   0   5        1.99       14.36      4.07 o 
  -9   0   5        7.98        4.96      3.74 o 
  -7   0   5        1.44        5.91      2.09 o 
  -5   0   5        0.00        0.83      1.68 o 
  -3   0   5        3.30        6.09      5.23 o 
  -1   0   5      384.82      361.27      8.27 o 
   1   0   5      157.02      114.69      4.37 o 
   3   0   5        1.70        3.48      4.48 o 
   5   0   5      129.63      116.33      8.62 o 
   7   0   5        0.16       11.62      3.82 o 
   9   0   5      199.25      184.29     13.45 o 
  11   0   5        4.55        6.11      4.64 o 
  13   0   5       68.60       64.09      4.60 o 
  15   0   5        5.20        5.59      1.86 o 
 -18   1   5       17.96       15.02      1.76 o 
 -17   1   5        1.79        1.34      1.61 o 
 -16   1   5      460.65      472.36     10.09 o 
 -15   1   5      591.85      548.04     10.58 o 
 -14   1   5        4.13        4.97      2.20 o 
 -12   1   5      155.47      199.26      9.81 o 
 -11   1   5      304.73      284.34      8.50 o 
 -10   1   5      352.49      308.45      9.21 o 
  -9   1   5     5109.29     5452.73    109.06 o 
  -8   1   5     2297.82     2423.14     44.65 o 
  -7   1   5      670.41      950.49     18.72 o 
  -6   1   5     1639.33     2117.74     33.58 o 
  -5   1   5      642.10      643.53     14.28 o 
  -4   1   5      828.05      891.49     15.19 o 
  -3   1   5     2272.81     2217.39     39.86 o 
  -2   1   5     2971.78     2904.02     47.35 o 
  -1   1   5      502.97      525.60      7.45 o 
   0   1   5      450.67      582.18      9.85 o 
   1   1   5     3831.85     3661.71     54.45 o 
   2   1   5     2679.78     2680.41     43.28 o 
   3   1   5     9669.47     9130.14    147.03 o 
   4   1   5     2700.82     2833.29     48.12 o 
   5   1   5     2609.94     2455.81     43.89 o 
   6   1   5      257.87      230.85      6.10 o 
   7   1   5       18.62       28.17      3.95 o 
   8   1   5      551.80      526.17     13.77 o 
   9   1   5     3082.22     2904.58     91.10 o 
  10   1   5      171.08      185.23     14.20 o 
  11   1   5     2884.17     2923.34     51.18 o 
  12   1   5       50.90       50.66      3.57 o 
  13   1   5        6.58        8.02      1.77 o 
  14   1   5      163.74      171.72      4.62 o 
  15   1   5        6.17        5.96      1.31 o 
 -18   2   5     1626.72     1564.68     30.27 o 
 -17   2   5        1.70        7.78      1.90 o 
 -16   2   5      237.22      233.50      7.07 o 
 -15   2   5      989.88      960.15     18.38 o 
 -14   2   5      143.69      164.22      5.24 o 
 -11   2   5      309.82      324.60      9.89 o 
 -10   2   5      253.51      179.03      6.57 o 
  -9   2   5     2179.69     2491.19     46.33 o 
  -8   2   5      195.09      222.18      6.48 o 
  -7   2   5      434.99      518.62     11.31 o 
  -6   2   5     1487.57     1607.37     33.62 o 
  -5   2   5      920.31     1104.87     20.04 o 
  -4   2   5     1843.99     2020.37     32.12 o 
  -3   2   5      467.29      494.13      8.13 o 
  -2   2   5     1350.87     1542.16     22.87 o 
  -1   2   5     5235.62     4837.44     73.39 o 
   0   2   5    15797.56    15676.30    253.76 o 
   1   2   5      330.88      448.77     12.10 o 
   2   2   5      262.59      453.62     11.14 o 
   3   2   5       14.25        8.60      1.28 o 
   4   2   5     3018.74     3015.98     57.02 o 
   5   2   5      429.78      495.40     18.41 o 
   6   2   5      110.75      149.99      5.03 o 
   7   2   5     1909.89     2053.18     44.75 o 
   8   2   5     1748.14     1868.20     41.43 o 
   9   2   5      105.94      129.35      8.77 o 
  10   2   5      409.61      410.55     25.98 o 
  11   2   5      468.49      463.51     10.33 o 
  12   2   5      146.27      150.82      5.49 o 
  13   2   5      195.39      178.41      4.54 o 
  14   2   5        3.75        5.52      1.46 o 
  15   2   5     1028.71     1020.47     29.21 o 
 -18   3   5       63.56       62.83      4.67 o 
 -17   3   5      603.34      572.71     11.83 o 
 -16   3   5       25.61       29.99      3.15 o 
 -15   3   5      166.96      159.17      5.40 o 
 -14   3   5      162.62      164.05      7.12 o 
 -11   3   5     3237.88     2903.99     87.34 o 
 -10   3   5       67.21       81.03      5.07 o 
  -9   3   5       14.76       32.03      3.65 o 
  -8   3   5       41.01       39.59      6.64 o 
  -7   3   5      429.67      498.01     14.25 o 
  -6   3   5      120.91      110.44      6.35 o 
  -5   3   5      670.05      711.02     14.26 o 
  -4   3   5      735.75      820.73     12.95 o 
  -3   3   5      406.03      388.81      9.80 o 
  -2   3   5       49.26       57.98      3.08 o 
  -1   3   5       44.98       42.86      4.66 o 
   0   3   5     1270.72     1195.71     21.46 o 
   1   3   5     2030.15     1892.99     33.05 o 
   2   3   5       16.41       20.10      1.98 o 
   3   3   5      471.91      412.41      8.53 o 
   4   3   5      117.72      147.99      6.28 o 
   5   3   5       37.22       62.10      4.04 o 
   6   3   5       98.78      114.02      5.14 o 
   7   3   5       62.62       62.83      6.37 o 
   8   3   5      293.78      277.65     10.82 o 
   9   3   5      521.29      521.70     16.94 o 
  10   3   5       61.71       62.79      8.26 o 
  11   3   5       29.89       22.04      4.05 o 
  12   3   5      389.06      388.32      8.44 o 
  13   3   5      514.80      498.51      9.76 o 
  14   3   5       43.42       38.94      4.39 o 
 -17   4   5       52.76       54.31      2.98 o 
 -16   4   5        0.06       -1.36      1.62 o 
 -15   4   5       85.37       89.30      4.85 o 
 -14   4   5       77.13       88.04      7.26 o 
 -13   4   5       66.45       62.85      4.58 o 
 -11   4   5      133.58      117.87     14.53 o 
 -10   4   5       49.01       43.41      6.46 o 
  -9   4   5      229.57      222.55     10.31 o 
  -8   4   5        5.71       24.43      9.20 o 
  -7   4   5      278.97      287.94     19.43 o 
  -6   4   5      151.76      180.43     14.44 o 
  -5   4   5       42.16       44.69      3.51 o 
  -4   4   5      130.82      125.90      4.92 o 
  -3   4   5      230.84      206.50     10.14 o 
  -2   4   5      223.54      246.81      5.59 o 
  -1   4   5     1006.84      985.33     18.86 o 
   0   4   5       91.94       99.55      3.95 o 
   1   4   5      162.36      180.49      5.48 o 
   2   4   5      351.20      380.01     13.54 o 
   3   4   5      406.99      454.90     10.20 o 
   4   4   5      104.40      103.03      5.09 o 
   5   4   5        8.60        9.38      2.56 o 
   6   4   5      111.56      118.02      5.69 o 
   7   4   5       39.89       41.98      4.99 o 
   8   4   5       28.69       17.98      5.37 o 
   9   4   5       17.61       19.68      6.06 o 
  10   4   5      111.63      130.55      5.81 o 
  11   4   5      210.74      220.04      7.12 o 
  12   4   5        5.63        7.30      2.67 o 
  13   4   5      142.17      144.90      4.13 o 
  14   4   5        4.10        2.53      1.71 o 
 -17   5   5       83.07       66.58      6.39 o 
 -16   5   5       19.11       20.12      3.69 o 
 -15   5   5      446.20      438.72     10.48 o 
 -14   5   5        3.77        6.38      2.21 o 
 -13   5   5     1262.36     1307.44     27.47 o 
 -12   5   5      749.95      776.65     20.23 o 
 -11   5   5     2549.73     2576.64    119.13 o 
 -10   5   5      206.51      201.48     11.64 o 
  -9   5   5        6.86       17.70      4.40 o 
  -8   5   5      860.37      672.41     19.98 o 
  -7   5   5     1846.63     2006.14     52.43 o 
  -6   5   5       65.48      122.85      6.16 o 
  -5   5   5     3538.31     3219.20     87.54 o 
  -4   5   5     5485.77     5785.57    154.52 o 
  -3   5   5     3465.28     3432.07     72.33 o 
  -2   5   5      458.49      735.26     17.24 o 
  -1   5   5      282.08      285.56      8.86 o 
   0   5   5       10.40       24.97      3.25 o 
   1   5   5      848.97      902.05     21.73 o 
   2   5   5      205.44      207.12     13.76 o 
   3   5   5      859.67      878.01     22.85 o 
   4   5   5     2787.97     2808.55     70.91 o 
   5   5   5     6063.68     5911.22    251.95 o 
   6   5   5     3758.17     4077.99    194.42 o 
   7   5   5      183.81      178.51     11.29 o 
   8   5   5      628.35      595.67     24.32 o 
   9   5   5       17.08       16.20      3.74 o 
  10   5   5       69.08       68.27      5.18 o 
  11   5   5      243.57      245.49      6.06 o 
  12   5   5     1593.78     1609.64     26.63 o 
  13   5   5      933.44      897.89     17.10 o 
 -16   6   5      170.90      177.50      7.14 o 
 -15   6   5     1145.39     1197.11     35.67 o 
 -14   6   5        8.03        9.19      2.41 o 
 -13   6   5        3.59        5.22      3.69 o 
 -12   6   5        5.02       15.04      5.15 o 
 -11   6   5     2187.34     2218.02     45.52 o 
 -10   6   5     3133.64     3250.30    233.85 o 
  -9   6   5      409.05      390.32     17.53 o 
  -8   6   5     1981.76     2018.54     61.59 o 
  -7   6   5      554.42      550.12     16.29 o 
  -6   6   5      435.14      496.50     14.97 o 
  -5   6   5        1.64       15.26      3.13 o 
  -4   6   5      169.71      234.71     11.74 o 
  -3   6   5     2168.53     2674.37     74.02 o 
  -2   6   5     1462.82     1616.57     40.97 o 
  -1   6   5      588.81      555.20     16.57 o 
   0   6   5      531.00      496.63     15.07 o 
   1   6   5     8364.49     7965.12    169.30 o 
   2   6   5     3488.94     3327.09    101.21 o 
   3   6   5      620.18      605.54     34.20 o 
   4   6   5      680.97      725.94     25.52 o 
   5   6   5      100.46      114.68     12.29 o 
   6   6   5     1535.31     1659.29     75.38 o 
   7   6   5      102.24      109.58     15.27 o 
   8   6   5      688.98      641.76     13.85 o 
   9   6   5      255.45      244.89      6.25 o 
  10   6   5     1343.15     1348.22     22.85 o 
  11   6   5     1079.88     1021.81     17.51 o 
  12   6   5       31.07       43.59      3.05 o 
  13   6   5      758.13      734.68     27.89 o 
 -15   7   5       15.78       18.76      3.98 o 
 -14   7   5        6.67       11.81      2.27 o 
 -13   7   5        0.88        4.86      2.31 o 
 -12   7   5        4.73       14.09      3.03 o 
 -11   7   5        3.28        4.90      2.25 o 
 -10   7   5      724.93      734.79     24.38 o 
  -9   7   5      140.59      156.83      6.86 o 
  -8   7   5       89.96       99.18      8.58 o 
  -7   7   5      102.67      115.63      8.77 o 
  -6   7   5      480.47      554.72     18.60 o 
  -5   7   5        3.97        4.21      3.30 o 
  -4   7   5       64.42       73.18      8.23 o 
  -3   7   5        2.09        1.91      3.68 o 
  -2   7   5      140.66      164.75     20.44 o 
  -1   7   5       45.44       52.37      7.18 o 
   0   7   5      119.05      124.91     10.62 o 
   1   7   5        1.73        4.68      4.16 o 
   2   7   5       14.40       20.42      5.33 o 
   3   7   5      404.69      379.87     25.07 o 
   4   7   5      195.80      189.11     17.77 o 
   5   7   5      154.94      139.63     17.27 o 
   6   7   5      710.46      702.56     21.44 o 
   7   7   5      118.52      108.56      5.74 o 
   8   7   5        5.49        3.61      2.83 o 
   9   7   5      137.48      128.39      4.80 o 
  10   7   5        5.53        2.80      3.88 o 
  11   7   5       64.61       70.28      3.85 o 
  12   7   5       52.05       58.11      5.17 o 
 -14   8   5        2.36        1.16      2.32 o 
 -13   8   5      242.47      268.25      9.10 o 
 -12   8   5       77.94       73.74      4.74 o 
 -11   8   5       48.80       61.38      9.21 o 
 -10   8   5      140.68      117.79      4.54 o 
  -9   8   5        1.09        1.01      2.01 o 
  -8   8   5        2.59        5.50      2.18 o 
  -7   8   5      253.04      234.44      7.93 o 
  -6   8   5       76.19       58.02      6.44 o 
  -5   8   5       11.84       13.18      4.20 o 
  -4   8   5      738.22      736.56     36.21 o 
  -3   8   5      270.65      292.83     22.65 o 
  -2   8   5      552.23      512.77     19.16 o 
  -1   8   5     1672.27     1676.95    109.36 o 
   0   8   5        6.37       14.61      5.55 o 
   1   8   5      527.05      566.65     21.91 o 
   2   8   5      604.50      565.16     21.77 o 
   3   8   5      714.36      730.19     35.86 o 
   4   8   5     1232.76     1246.15     28.78 o 
   5   8   5       18.14       22.47      4.96 o 
   6   8   5      134.18      149.62      5.16 o 
   7   8   5      628.74      638.77     15.35 o 
   8   8   5       42.43       42.46      4.57 o 
   9   8   5      107.10      120.50      5.71 o 
  10   8   5      164.14      165.94      6.38 o 
  11   8   5       35.55       35.36      5.98 o 
 -12   9   5        6.00        6.28      1.95 o 
 -11   9   5      185.56      209.57      5.74 o 
 -10   9   5      971.43     1067.58     25.24 o 
  -9   9   5       12.44       39.83      6.18 o 
  -8   9   5     1276.64     1358.49     25.70 o 
  -7   9   5      423.90      422.07      9.81 o 
  -6   9   5       97.93      101.98      4.76 o 
  -5   9   5      202.69      182.87      5.38 o 
  -4   9   5      324.33      366.24      8.81 o 
  -3   9   5      367.91      389.51      9.89 o 
  -2   9   5      256.31      276.08      7.89 o 
  -1   9   5      580.93      533.52     12.16 o 
   0   9   5      236.75      202.38      9.20 o 
   1   9   5     2426.56     2528.02     55.01 o 
   2   9   5     2758.58     2841.02     74.78 o 
   3   9   5      277.12      270.21     15.61 o 
   4   9   5      575.62      590.20     31.21 o 
   5   9   5        0.36        3.14      2.05 o 
   6   9   5      191.13      190.63      9.21 o 
   7   9   5      485.00      471.09     26.48 o 
   8   9   5       78.58       76.49      4.65 o 
   9   9   5       32.79       24.07      5.98 o 
 -10  10   5        1.41        2.20      1.44 o 
  -9  10   5      531.72      527.17     11.38 o 
  -8  10   5       21.96       31.67      2.92 o 
  -7  10   5      461.95      489.71      9.95 o 
  -6  10   5       78.08       54.40      3.33 o 
  -5  10   5      381.95      451.11     10.88 o 
  -4  10   5        9.62        8.80      2.27 o 
  -3  10   5      234.05      251.02      7.51 o 
  -2  10   5        3.22        4.79      3.05 o 
  -1  10   5     1738.82     1715.52     37.85 o 
   0  10   5        0.08       -2.04      2.04 o 
   1  10   5     2187.55     2086.08     45.40 o 
   2  10   5        9.13        4.82      2.70 o 
   3  10   5      103.45       93.48      4.65 o 
   4  10   5        9.93       11.81      2.29 o 
   5  10   5      815.32      779.34     17.90 o 
   6  10   5      337.95      345.11     16.02 o 
   7  10   5      582.07      577.83     18.00 o 
  -8  11   5       15.28       39.18      4.32 o 
  -7  11   5        1.84        0.78      1.74 o 
  -6  11   5        0.07        4.67      1.87 o 
  -5  11   5        0.29        1.10      2.74 o 
  -3  11   5        3.45        0.80      2.46 o 
  -2  11   5        2.71        5.90      2.61 o 
  -1  11   5        0.08        1.54      3.15 o 
   0  11   5        4.17        2.05      2.51 o 
   1  11   5        0.53       -1.04      2.39 o 
   2  11   5        6.28       19.37      4.15 o 
   3  11   5        0.74       -5.31      5.31 o 
   4  11   5        3.73        3.18      2.03 o 
   5  11   5       10.70        7.97      4.15 o 
 -18   0   6      768.32      753.03     31.71 o 
 -16   0   6     2728.55     2554.22     55.00 o 
 -12   0   6      117.69      108.23      7.59 o 
 -10   0   6     4460.24     4498.39    105.01 o 
  -8   0   6     1530.24     1450.91     35.74 o 
  -6   0   6     2307.97     2515.49     67.35 o 
  -4   0   6     5412.91     5285.51    132.40 o 
  -2   0   6     3918.35     4041.01    102.81 o 
   0   0   6    96647.70    95099.51   2375.47 o 
   2   0   6    12620.21    12083.39    474.26 o 
   4   0   6      549.91      408.43     58.53 o 
   6   0   6      345.48      275.11     14.78 o 
   8   0   6     1298.77     1440.96     66.08 o 
  10   0   6     1076.43     1088.15     52.13 o 
  12   0   6     2656.58     2800.16     79.14 o 
  14   0   6       97.49      110.89      4.64 o 
 -18   1   6      173.27      162.61      5.17 o 
 -17   1   6       89.82      103.85      3.89 o 
 -16   1   6       21.34       16.41      2.27 o 
 -15   1   6       75.99       52.35      3.38 o 
 -14   1   6       44.19       49.97      8.63 o 
 -12   1   6      136.93      146.38      6.22 o 
 -11   1   6      439.58      425.99     10.99 o 
 -10   1   6        8.24        7.02      2.06 o 
  -9   1   6     7273.68     7706.86    124.19 o 
  -8   1   6       52.23       73.06      3.86 o 
  -7   1   6     3498.93     4003.73     66.25 o 
  -6   1   6     1229.86     1258.23     22.44 o 
  -5   1   6       55.31      109.22      4.14 o 
  -4   1   6       13.75       35.13      2.57 o 
  -3   1   6     2053.16     2104.27     34.83 o 
  -2   1   6     3652.12     3591.39     58.59 o 
  -1   1   6      244.30      223.28      5.38 o 
   0   1   6      422.89      338.80      7.59 o 
   1   1   6     3019.53     3238.42     56.13 o 
   2   1   6     6959.10     7010.69    142.72 o 
   3   1   6     8860.22     8563.23    140.88 o 
   4   1   6      548.59      618.38     13.36 o 
   5   1   6     4687.99     4485.05    102.01 o 
   6   1   6       38.07       72.68     10.96 o 
   7   1   6      379.76      384.39     12.77 o 
   8   1   6        1.12        7.80      3.05 o 
   9   1   6      771.61      718.79     25.42 o 
  10   1   6      358.93      357.47     11.86 o 
  11   1   6      709.19      754.96     15.34 o 
  12   1   6        3.75        6.96      2.17 o 
  13   1   6      145.02      157.17      4.25 o 
  14   1   6       18.78       18.80      1.91 o 
 -18   2   6       10.69       18.35      2.70 o 
 -17   2   6        8.35       14.35      2.07 o 
 -16   2   6       50.05       54.72      3.64 o 
 -15   2   6        9.32        9.54      2.02 o 
 -14   2   6       11.08       17.20      2.59 o 
 -13   2   6       73.07       89.66     11.12 o 
 -12   2   6        2.20        5.13      4.05 o 
 -11   2   6        1.65        4.43      3.31 o 
 -10   2   6       14.60       11.10      2.58 o 
  -9   2   6       18.70       24.52      3.29 o 
  -8   2   6       11.45       14.13      2.45 o 
  -7   2   6        2.33        4.10      1.57 o 
  -6   2   6        3.36        3.34      1.55 o 
  -5   2   6        2.07        2.29      1.03 o 
  -4   2   6        0.67       -1.13      1.13 o 
  -3   2   6        2.41        3.19      1.43 o 
  -2   2   6       28.63       21.79      2.22 o 
  -1   2   6        9.61       12.54      1.68 o 
   0   2   6       34.05       38.81      2.95 o 
   1   2   6       44.58       51.92      2.84 o 
   2   2   6        9.91       16.34      1.64 o 
   3   2   6      224.55      212.02      5.27 o 
   4   2   6       25.83       28.48      2.82 o 
   5   2   6       35.14       51.71      4.21 o 
   6   2   6        1.50        6.35      2.07 o 
   7   2   6       32.75       36.73      3.92 o 
   8   2   6        1.61        3.32      2.86 o 
   9   2   6        8.15       13.78      3.70 o 
  10   2   6      135.55      118.70      6.52 o 
  11   2   6      157.20      152.99      5.62 o 
  12   2   6        0.28        2.70      2.00 o 
  13   2   6       66.55       73.26      2.99 o 
  14   2   6        1.93        3.06      1.40 o 
 -18   3   6       25.29       26.26      2.78 o 
 -17   3   6      895.92      862.31     17.73 o 
 -16   3   6       34.06       34.91      2.96 o 
 -15   3   6     1500.61     1499.82     24.70 o 
 -14   3   6       26.03       48.95      5.27 o 
 -13   3   6      131.93      111.24     12.29 o 
 -12   3   6        3.98        7.31      6.48 o 
 -11   3   6     9822.77     9196.47    215.18 o 
 -10   3   6       77.45       71.63      5.04 o 
  -9   3   6     3176.73     3371.47     72.71 o 
  -8   3   6      320.06      390.00     12.29 o 
  -7   3   6     5299.00     5734.92    134.04 o 
  -6   3   6     3955.94     3757.04     73.80 o 
  -5   3   6       58.49       62.78      2.97 o 
  -4   3   6     1848.70     1871.63     37.08 o 
  -3   3   6     1805.22     1625.82     25.57 o 
  -2   3   6        5.23       21.26      2.00 o 
  -1   3   6     4600.47     4194.86     71.19 o 
   0   3   6     5169.56     5240.11     88.16 o 
   1   3   6      617.74      600.73     13.04 o 
   2   3   6        1.32        7.70      1.55 o 
   3   3   6      101.59      148.41      6.81 o 
   4   3   6       54.19       25.26      2.47 o 
   5   3   6      769.98      841.01     21.11 o 
   6   3   6      542.78      686.27     26.55 o 
   7   3   6      350.20      401.67     18.02 o 
   8   3   6       10.19       21.30      4.63 o 
   9   3   6      173.54      156.71     11.62 o 
  10   3   6       76.49       74.19      5.29 o 
  11   3   6      255.46      226.79      9.03 o 
  12   3   6       25.45       33.37      2.93 o 
  13   3   6      581.84      573.45     12.14 o 
  14   3   6      265.16      242.84      8.35 o 
 -17   4   6      278.00      285.96      9.42 o 
 -16   4   6      296.98      319.42      8.10 o 
 -15   4   6     1347.77     1295.69     26.55 o 
 -14   4   6        7.46       22.61      5.16 o 
 -13   4   6       99.70      120.74      6.23 o 
 -12   4   6     1224.50     1090.64     51.63 o 
 -11   4   6      125.64      128.80      9.42 o 
 -10   4   6      714.52      662.84     19.92 o 
  -9   4   6      774.14      857.99     24.50 o 
  -8   4   6     1819.29     1831.24     48.04 o 
  -7   4   6     1077.26     1006.70     29.48 o 
  -6   4   6       51.40       56.27      4.64 o 
  -5   4   6      563.50      745.12     18.91 o 
  -4   4   6     2539.95     2718.33     63.26 o 
  -3   4   6     1889.06     1847.79     35.51 o 
  -2   4   6     6029.94     6299.64    117.35 o 
  -1   4   6     1668.87     1803.33     34.15 o 
   0   4   6      442.82      526.03     11.89 o 
   1   4   6      763.36      860.57     18.33 o 
   2   4   6     2289.40     2458.61     48.39 o 
   3   4   6     4445.34     4432.91     89.18 o 
   4   4   6      224.65      173.46     10.38 o 
   5   4   6      452.82      438.21     19.78 o 
   6   4   6     1251.37     1152.58     30.92 o 
   7   4   6      398.10      365.04     15.18 o 
   8   4   6      178.91      193.11     11.04 o 
   9   4   6      630.61      631.74     27.73 o 
  10   4   6      428.56      455.81     12.27 o 
  11   4   6      693.69      712.73     18.18 o 
  12   4   6       98.94      121.11      3.98 o 
  13   4   6        0.37        3.40      1.70 o 
 -17   5   6       25.19       18.79      3.12 o 
 -16   5   6       54.34       65.02      9.30 o 
 -15   5   6       99.34       91.74      4.92 o 
 -14   5   6        1.52        2.08      2.41 o 
 -13   5   6      243.98      254.03      8.63 o 
 -12   5   6      695.47      746.20     17.37 o 
 -11   5   6      161.98      193.79     35.61 o 
 -10   5   6     1424.68     1357.62     43.16 o 
  -9   5   6      543.64      536.81     17.11 o 
  -8   5   6        0.56        0.76      2.87 o 
  -7   5   6       29.69       63.66      5.44 o 
  -6   5   6      176.98      164.59      6.89 o 
  -5   5   6       81.88       78.99      5.59 o 
  -4   5   6     1397.70     1489.93     37.49 o 
  -3   5   6      557.27      584.86     14.80 o 
  -2   5   6      591.94      706.68     16.88 o 
  -1   5   6       13.44       12.68      2.16 o 
   0   5   6       74.97       83.61      3.62 o 
   1   5   6      831.89      839.70     18.53 o 
   2   5   6     1207.82     1137.00     24.10 o 
   3   5   6      106.66      101.76      5.19 o 
   4   5   6       72.19       69.31      6.64 o 
   5   5   6      880.27      853.52     29.23 o 
   6   5   6      161.31      164.97      9.73 o 
   7   5   6       37.90       37.79      4.39 o 
   8   5   6      244.85      225.38     10.43 o 
   9   5   6        6.36        9.58      3.09 o 
  10   5   6       17.75       17.96      3.14 o 
  11   5   6       93.28       88.77      3.97 o 
  12   5   6       68.52       83.26      3.64 o 
  13   5   6      511.66      480.36     13.32 o 
 -16   6   6      152.60      173.78      7.02 o 
 -15   6   6       86.88       97.58      4.48 o 
 -14   6   6       13.97       15.41      3.29 o 
 -13   6   6        3.65        7.03      2.55 o 
 -12   6   6      103.40      102.79      5.05 o 
 -11   6   6        1.03        6.72      2.59 o 
 -10   6   6      559.34      557.54     22.81 o 
  -9   6   6       53.88       49.84      6.25 o 
  -8   6   6      628.38      601.23     17.83 o 
  -7   6   6       46.36       53.95      5.60 o 
  -6   6   6      321.17      317.11     14.69 o 
  -5   6   6      218.93      197.06     11.29 o 
  -4   6   6        1.31        3.35      3.23 o 
  -3   6   6        4.46       22.19      3.67 o 
  -2   6   6      281.02      272.68      9.19 o 
  -1   6   6       56.74       64.30      4.38 o 
   0   6   6       28.61       43.17      4.18 o 
   1   6   6     1012.51      980.96     26.09 o 
   2   6   6      152.23      157.77      8.80 o 
   3   6   6       19.27       24.08      5.05 o 
   4   6   6       71.20       79.03      8.47 o 
   5   6   6        0.73       -0.92      4.07 o 
   6   6   6        0.74        4.66      6.06 o 
   7   6   6        9.29       11.24      3.14 o 
   8   6   6       74.82       65.61      5.22 o 
   9   6   6      250.10      249.28      8.01 o 
  10   6   6       18.51       19.03      2.56 o 
  11   6   6        0.43        3.65      1.68 o 
  12   6   6       96.48      100.74      4.07 o 
 -15   7   6      136.69      162.71      8.47 o 
 -14   7   6      978.87      886.16     25.06 o 
 -13   7   6       45.60       39.85      4.07 o 
 -12   7   6      370.59      368.40      9.66 o 
 -11   7   6       44.12       53.10      4.00 o 
 -10   7   6      108.57      113.18      9.14 o 
  -9   7   6       20.03       27.90      3.79 o 
  -8   7   6        3.96       21.30      3.80 o 
  -7   7   6      969.16      888.05     25.06 o 
  -6   7   6     2227.80     2439.57     59.93 o 
  -5   7   6       38.69       22.19      7.38 o 
  -4   7   6        5.93       17.51      5.39 o 
  -3   7   6      341.31      409.29     16.56 o 
  -2   7   6       66.01       74.49      7.26 o 
  -1   7   6       39.14       47.27      7.72 o 
   0   7   6       73.92       68.67      7.13 o 
   1   7   6      368.20      377.64     15.69 o 
   2   7   6     1635.50     1601.53     50.39 o 
   3   7   6     1607.31     1586.18     50.05 o 
   5   7   6       65.72      110.57     12.29 o 
   6   7   6     1206.92     1230.63     34.55 o 
   7   7   6       89.54       81.09      6.77 o 
   8   7   6      536.92      573.47     14.16 o 
   9   7   6      370.69      381.40      8.71 o 
  10   7   6     1403.30     1333.42     24.82 o 
  11   7   6     1161.71     1145.16     24.69 o 
 -14   8   6      122.05       93.97      6.14 o 
 -13   8   6     1260.09     1229.64     33.58 o 
 -12   8   6      168.40      155.73      6.74 o 
 -11   8   6      276.99      261.71      6.78 o 
 -10   8   6      294.55      265.62      6.77 o 
  -9   8   6       73.22       63.85      3.94 o 
  -8   8   6     1265.55     1214.99     22.00 o 
  -7   8   6     4135.79     3985.75     59.84 o 
  -6   8   6       42.42       48.76      5.44 o 
  -5   8   6     1575.31     1495.86     38.81 o 
  -4   8   6     2004.67     2111.89     61.75 o 
  -3   8   6     2348.37     2387.91     67.45 o 
  -2   8   6      749.87      716.76     26.16 o 
  -1   8   6     5249.42     5454.41    149.35 o 
   0   8   6     1451.59     1444.85     46.45 o 
   1   8   6     1277.14     1387.47     44.99 o 
   2   8   6       62.73       75.17      9.09 o 
   3   8   6     2253.20     2346.28     62.73 o 
   4   8   6     3472.71     3638.37     94.83 o 
   5   8   6      464.32      516.87     17.54 o 
   6   8   6      408.98      453.67     10.16 o 
   7   8   6      137.24      131.65      7.32 o 
   8   8   6       70.58       86.42      5.13 o 
   9   8   6      290.81      304.44      9.97 o 
  10   8   6       32.74       35.80      8.05 o 
 -12   9   6       51.83       65.60      4.21 o 
 -11   9   6       19.26       20.85      2.63 o 
 -10   9   6        4.07       12.53      2.83 o 
  -9   9   6       69.87       73.73      3.52 o 
  -8   9   6        9.52       16.64      2.54 o 
  -7   9   6        5.61        4.70      2.67 o 
  -6   9   6        0.31        0.79      2.52 o 
  -5   9   6       57.11       56.11      3.96 o 
  -4   9   6        6.72       10.10      2.22 o 
  -3   9   6        0.34        2.78      2.15 o 
  -2   9   6       28.01       24.22      3.12 o 
  -1   9   6       31.98       32.52      9.71 o 
   0   9   6       11.64        8.23      3.25 o 
   1   9   6       15.35       28.27      4.75 o 
   2   9   6       44.45       46.86     11.87 o 
   3   9   6      122.40      125.86      7.13 o 
   4   9   6        0.62       -0.22      3.82 o 
   5   9   6        0.06       -2.01      2.01 o 
   6   9   6       31.79       26.01      3.56 o 
   7   9   6       43.91       47.54      3.97 o 
   8   9   6        1.30        1.60      3.49 o 
 -10  10   6       22.53       14.77      2.76 o 
  -9  10   6        0.26        1.99      3.82 o 
  -8  10   6        0.71        2.77      1.83 o 
  -7  10   6      321.48      288.29      7.57 o 
  -6  10   6        1.76        4.13      2.16 o 
  -5  10   6      685.53      701.41     15.36 o 
  -4  10   6        0.32        2.63      2.09 o 
  -3  10   6      237.14      237.03      6.03 o 
  -2  10   6       34.68       27.89      3.60 o 
  -1  10   6      164.83      163.35      6.15 o 
   0  10   6      173.97      197.28      6.85 o 
   1  10   6     1014.49      965.12     23.79 o 
   2  10   6       20.65       21.63      4.05 o 
   3  10   6      311.04      327.68      8.52 o 
   4  10   6        0.53        0.08      4.40 o 
   5  10   6      215.27      211.81      7.49 o 
   6  10   6        0.23       -0.27      1.68 o 
   7  10   6      382.03      367.42     16.77 o 
  -8  11   6     1007.65     1095.62     41.84 o 
  -7  11   6      282.17      364.56     11.15 o 
  -6  11   6     1322.31     1308.62     25.48 o 
  -5  11   6        3.49        7.29      2.46 o 
  -4  11   6     1499.26     1534.93     34.99 o 
  -3  11   6       65.61       46.29     12.12 o 
  -2  11   6       34.57       46.93      4.70 o 
  -1  11   6      342.14      322.94      9.58 o 
   0  11   6      267.36      237.88     21.00 o 
   1  11   6        0.00       -2.06      2.49 o 
   2  11   6     2136.83     2187.29     58.46 o 
   3  11   6        0.11       -1.06      6.56 o 
   4  11   6      160.76      161.05      9.96 o 
 -17   0   7        2.49        2.57      2.15 o 
 -15   0   7        0.06        2.00      2.54 o 
 -13   0   7        0.53       -5.81      5.81 o 
 -11   0   7        6.21       12.90      3.63 o 
  -9   0   7        0.43        3.56      2.53 o 
  -7   0   7       10.60       12.95      2.62 o 
  -5   0   7       33.52       37.42      2.46 o 
  -3   0   7       17.58       13.11      3.47 o 
  -1   0   7      578.14      613.64     14.27 o 
   1   0   7       81.89       84.59     10.12 o 
   3   0   7        3.95        3.09      1.70 o 
   5   0   7      202.36      249.04     28.22 o 
   7   0   7       41.78       44.33      6.64 o 
   9   0   7       16.04       29.22      7.64 o 
  11   0   7       63.68       66.54      7.21 o 
  13   0   7        5.84        4.06      2.49 o 
 -18   1   7      270.70      286.57     13.45 o 
 -17   1   7      291.45      312.03      6.82 o 
 -16   1   7       59.12       45.24      2.96 o 
 -15   1   7      377.35      411.24      8.58 o 
 -13   1   7      167.13      175.70     10.49 o 
 -12   1   7       92.85       90.52      6.19 o 
 -11   1   7      336.43      313.50      9.22 o 
 -10   1   7      231.97      256.93      9.01 o 
  -9   1   7     3045.45     3267.20     59.89 o 
  -8   1   7      430.64      468.18     12.14 o 
  -7   1   7     3316.47     3677.44     62.08 o 
  -6   1   7     4407.12     4950.93     75.28 o 
  -5   1   7      632.64      734.56     10.62 o 
  -4   1   7        1.48       21.21      2.83 o 
  -3   1   7      105.97      135.48      4.46 o 
  -2   1   7      903.48      909.16     16.98 o 
  -1   1   7      283.19      219.51      6.34 o 
   0   1   7      569.60      499.58     16.15 o 
   1   1   7      570.01      705.44     23.46 o 
   2   1   7     2004.11     2018.00     60.21 o 
   3   1   7     2980.11     3154.01     73.05 o 
   4   1   7     6366.75     6466.57    165.09 o 
   5   1   7     1386.85     1528.44     47.96 o 
   6   1   7       25.03       35.41      4.28 o 
   7   1   7      595.19      588.66     22.66 o 
   8   1   7      402.48      384.10     15.14 o 
   9   1   7       58.14       68.94      7.23 o 
  10   1   7       14.96       13.54      2.89 o 
  11   1   7        3.53        5.87      2.75 o 
  12   1   7       95.52       92.37      4.19 o 
  13   1   7      249.51      241.58      5.23 o 
  14   1   7       30.27       26.26      2.07 o 
 -18   2   7       25.96       36.27      4.27 o 
 -17   2   7       10.36       12.27      2.24 o 
 -16   2   7     1169.59     1093.35     20.33 o 
 -15   2   7      560.67      552.13     12.33 o 
 -14   2   7     1087.62     1031.09     24.82 o 
 -13   2   7     1977.69     1877.64     71.64 o 
 -12   2   7     2737.33     2722.53     82.47 o 
 -11   2   7      904.43      859.41     21.06 o 
 -10   2   7      164.68      129.60      5.62 o 
  -9   2   7      269.40      319.88      9.62 o 
  -8   2   7     3950.28     3908.53     79.70 o 
  -7   2   7     1033.50     1176.21     23.14 o 
  -6   2   7     1367.71     1347.61     23.83 o 
  -5   2   7      216.65      201.77      4.06 o 
  -4   2   7      592.21      538.17      9.28 o 
  -3   2   7      362.33      259.89      5.80 o 
  -2   2   7       43.30       32.49      2.35 o 
  -1   2   7      422.69      375.28      8.22 o 
   0   2   7    11213.07    10819.28    204.78 o 
   1   2   7      670.77      582.77     18.38 o 
   2   2   7     1759.52     1844.75     39.73 o 
   3   2   7     4713.16     4716.96     93.79 o 
   4   2   7       36.61       35.48      2.96 o 
   5   2   7      224.03      301.67     38.27 o 
   6   2   7      668.78      677.25     32.79 o 
   7   2   7      237.15      207.67      9.71 o 
   8   2   7      244.90      229.37      8.65 o 
   9   2   7      460.98      386.82     12.35 o 
  10   2   7     1019.68     1036.48     17.90 o 
  11   2   7        8.72       15.78      2.53 o 
  12   2   7      566.31      536.94      9.89 o 
  13   2   7        0.40        5.15      1.50 o 
  14   2   7     1520.75     1482.11     63.92 o 
 -18   3   7       22.90       22.89      3.59 o 
 -17   3   7        1.31        4.35      1.75 o 
 -16   3   7       68.61       61.75      3.58 o 
 -15   3   7      159.16      169.64      6.21 o 
 -14   3   7      171.10      179.21      7.17 o 
 -13   3   7      119.45       91.48     11.62 o 
 -12   3   7     1285.04     1080.99     35.86 o 
 -11   3   7      898.59      869.14     19.78 o 
 -10   3   7       51.47       59.75      6.90 o 
  -9   3   7     1468.27     1536.07     35.16 o 
  -8   3   7      272.65      358.02     11.57 o 
  -7   3   7     1927.82     2031.26     43.42 o 
  -6   3   7      996.57     1039.03     20.25 o 
  -5   3   7     1376.82     1303.82     27.37 o 
  -4   3   7     4011.57     4060.40     68.95 o 
  -3   3   7      180.31      154.18      4.07 o 
  -2   3   7      198.82      192.71      4.82 o 
  -1   3   7     2825.86     2652.40     50.73 o 
   0   3   7     1445.32     1494.53     25.66 o 
   1   3   7      281.72      270.47      6.04 o 
   2   3   7      121.26      155.88      6.43 o 
   3   3   7      542.99      537.88     12.17 o 
   4   3   7      220.52      180.56      8.89 o 
   5   3   7        2.17        6.35      4.51 o 
   6   3   7      167.58      173.03      6.70 o 
   7   3   7      790.30      734.08     25.64 o 
   8   3   7      349.02      353.58     11.71 o 
   9   3   7     1123.67     1063.88     30.02 o 
  10   3   7       17.80       20.11      3.27 o 
  11   3   7       30.16       29.61      3.18 o 
  12   3   7        1.91        2.26      1.58 o 
  13   3   7        2.13        2.62      1.60 o 
 -17   4   7        1.08        0.53      1.75 o 
 -16   4   7       18.86       18.92      2.49 o 
 -15   4   7       37.76       42.67      3.49 o 
 -14   4   7      277.26      316.07      9.92 o 
 -13   4   7      115.92      123.85      6.22 o 
 -12   4   7        2.98        6.86      3.93 o 
 -11   4   7        0.61        5.16      4.58 o 
 -10   4   7      251.78      246.51     13.67 o 
  -9   4   7       52.68       59.69      5.47 o 
  -8   4   7      120.59      127.61      6.50 o 
  -7   4   7       27.85       40.91      4.12 o 
  -6   4   7      209.58      237.19      7.75 o 
  -5   4   7        1.80        6.37      2.85 o 
  -4   4   7       33.57       47.31      3.07 o 
  -3   4   7       46.39       40.93      2.78 o 
  -2   4   7     1181.77     1246.67     25.31 o 
  -1   4   7      369.21      371.79      7.39 o 
   0   4   7       15.52       12.71      2.02 o 
   1   4   7       66.80       61.96      3.61 o 
   2   4   7        9.57       14.72      2.53 o 
   3   4   7        6.88        8.56      2.49 o 
   4   4   7        0.23        5.54      2.20 o 
   5   4   7       20.89       19.56      4.41 o 
   6   4   7        0.73       -0.72      2.60 o 
   7   4   7       15.97       10.17      2.90 o 
   8   4   7       54.73       59.22      6.57 o 
   9   4   7       49.84       36.28      5.61 o 
  10   4   7        4.20        4.71      2.96 o 
  11   4   7       26.24       24.98      3.22 o 
  12   4   7       21.76       22.95      3.13 o 
  13   4   7       12.83       10.56      4.05 o 
 -17   5   7        2.93        0.33      3.82 o 
 -16   5   7      136.94      146.30      5.49 o 
 -15   5   7      164.08      173.73      5.69 o 
 -14   5   7       30.84       30.65      3.95 o 
 -13   5   7       15.02       16.63      3.03 o 
 -12   5   7     1398.49     1407.32     29.86 o 
 -11   5   7      305.64      282.69     11.60 o 
 -10   5   7     5361.56     5095.38    129.94 o 
  -9   5   7     3916.43     3773.44    122.24 o 
  -8   5   7     1076.27     1064.73     29.71 o 
  -7   5   7     2420.06     2053.79     50.16 o 
  -6   5   7     1774.82     1791.54     59.02 o 
  -5   5   7      217.61      238.63      7.26 o 
  -4   5   7      279.40      295.93      8.29 o 
  -3   5   7      171.26      167.38      5.29 o 
  -2   5   7     1393.89     1464.81     28.89 o 
  -1   5   7      192.42      224.60      6.39 o 
   0   5   7      192.37      231.22      6.36 o 
   1   5   7     7486.00     7176.03    136.67 o 
   2   5   7     2884.63     2877.75    113.12 o 
   3   5   7      111.99       91.35      7.66 o 
   4   5   7     1916.95     2004.87    101.38 o 
   5   5   7      488.91      460.05     18.07 o 
   6   5   7      264.53      272.37     22.09 o 
   7   5   7      308.18      292.63     12.13 o 
   8   5   7      286.51      312.21     12.09 o 
   9   5   7       14.56       14.32      3.15 o 
  10   5   7      161.63      160.61      7.80 o 
  11   5   7      130.29      135.73      4.33 o 
  12   5   7      994.73     1009.69     21.53 o 
 -16   6   7      551.43      572.07     21.09 o 
 -15   6   7      138.01      108.58      7.75 o 
 -14   6   7       22.50       32.10      3.26 o 
 -13   6   7      104.44      100.21      4.77 o 
 -12   6   7      178.10      203.32      7.98 o 
 -11   6   7      560.55      581.70     19.70 o 
 -10   6   7      471.48      422.85     16.27 o 
  -9   6   7      592.07      576.92     18.63 o 
  -8   6   7      622.21      635.00     18.92 o 
  -7   6   7       63.71       45.77      5.51 o 
  -6   6   7     1830.50     1831.56     58.69 o 
  -5   6   7     1823.66     1711.02     42.58 o 
  -4   6   7       72.13      117.72      6.10 o 
  -3   6   7     1999.53     1754.50     42.03 o 
  -2   6   7      487.99      454.91     13.74 o 
  -1   6   7        7.49       10.76      3.07 o 
   0   6   7     2066.36     2016.42     48.14 o 
   1   6   7      387.17      352.43     15.73 o 
   2   6   7       19.43       26.18      7.47 o 
   3   6   7      244.07      252.20     21.50 o 
   4   6   7      302.84      316.83     14.03 o 
   5   6   7      380.23      315.79     14.53 o 
   6   6   7      620.43      565.16     24.49 o 
   7   6   7      572.92      551.07     17.25 o 
   8   6   7      757.24      789.51     18.37 o 
   9   6   7      505.90      498.92     12.46 o 
  10   6   7      313.72      309.11      7.15 o 
  11   6   7      163.62      167.99      4.48 o 
  12   6   7       73.60       69.90      4.81 o 
 -15   7   7        9.29        6.97      2.82 o 
 -14   7   7       82.74       78.70      7.14 o 
 -13   7   7       42.93       43.48      3.63 o 
 -12   7   7       69.91       76.34      4.53 o 
 -11   7   7       44.08       54.09      4.69 o 
 -10   7   7      568.42      589.62     19.97 o 
  -9   7   7       52.76       49.55      3.95 o 
  -8   7   7      211.30      186.43      8.12 o 
  -7   7   7      437.94      435.39     40.74 o 
  -6   7   7       25.17       37.30      5.71 o 
  -5   7   7       40.48       44.63      7.14 o 
  -4   7   7       83.59       79.60      7.64 o 
  -3   7   7       86.33       82.61      7.75 o 
  -2   7   7       32.38       43.85      8.76 o 
  -1   7   7      101.12       94.89      7.91 o 
   0   7   7       35.10       47.64      7.76 o 
   1   7   7      142.20      136.80      7.11 o 
   2   7   7      255.91      229.90     11.83 o 
   3   7   7       56.81       53.23      6.75 o 
   4   7   7      624.98      595.49     33.87 o 
   5   7   7      224.18      196.58     12.45 o 
   6   7   7       38.06       30.88      7.80 o 
   7   7   7        0.73       -4.81      4.81 o 
   8   7   7        2.54        5.12      2.61 o 
   9   7   7        1.45        0.01      1.95 o 
  10   7   7        9.51       11.43      5.32 o 
  11   7   7       14.90       18.60      3.65 o 
 -14   8   7       25.22       18.76      3.98 o 
 -13   8   7       66.48       79.53      6.48 o 
 -12   8   7        8.98       13.20      2.76 o 
 -11   8   7      462.18      436.19     20.83 o 
 -10   8   7        7.90        9.27      2.30 o 
  -9   8   7       45.78       42.18      4.35 o 
  -8   8   7      594.73      591.79     11.78 o 
  -7   8   7      905.35      850.41     20.78 o 
  -6   8   7       74.00       57.35      4.43 o 
  -5   8   7      708.86      751.83     21.93 o 
  -4   8   7       99.27      116.04     11.97 o 
  -3   8   7     1694.50     1758.76     56.15 o 
  -2   8   7       97.82       94.47      7.43 o 
  -1   8   7        9.05       16.44      6.97 o 
   0   8   7      559.69      547.09     21.42 o 
   1   8   7      112.64      134.00     12.04 o 
   2   8   7      373.10      467.31     16.28 o 
   3   8   7       30.22       12.29      5.11 o 
   4   8   7       94.59      111.48     12.78 o 
   5   8   7       34.63       36.50      5.80 o 
   6   8   7        1.57        0.77      1.99 o 
   7   8   7       70.88       84.29      4.87 o 
   8   8   7       14.64       19.20      3.38 o 
   9   8   7       61.09       83.53      7.06 o 
 -12   9   7     1345.19     1353.86     36.15 o 
 -11   9   7       60.42       70.76      4.07 o 
 -10   9   7      475.65      489.21     12.03 o 
  -9   9   7     1050.92     1053.62     19.95 o 
  -8   9   7       65.23       59.23      4.08 o 
  -7   9   7        1.21        4.59      1.85 o 
  -6   9   7      283.16      224.65      6.95 o 
  -5   9   7     2605.78     2414.68     40.74 o 
  -4   9   7      996.95     1187.44     23.58 o 
  -3   9   7      178.84      223.73     10.76 o 
  -2   9   7      749.63      781.73     19.71 o 
  -1   9   7     2637.80     2876.39     97.29 o 
   0   9   7     1036.62     1094.14     24.85 o 
   1   9   7      196.53      184.88      8.63 o 
   2   9   7      128.05      132.29      6.27 o 
   3   9   7      211.00      219.53      7.25 o 
   4   9   7     1072.60     1031.08     28.86 o 
   5   9   7      274.60      329.24      8.80 o 
   6   9   7      108.08      127.99     11.71 o 
   7   9   7     1616.88     1534.50     40.35 o 
   8   9   7      285.07      260.76     13.28 o 
 -10  10   7      119.48      107.13      4.98 o 
  -9  10   7      755.14      771.46     15.81 o 
  -8  10   7      148.07      161.99      5.12 o 
  -7  10   7       34.75       30.43      3.25 o 
  -6  10   7      130.55      133.61      5.12 o 
  -5  10   7     1187.95     1174.54     23.92 o 
  -4  10   7        7.13       19.76      2.96 o 
  -3  10   7       30.77       25.03      2.54 o 
  -2  10   7      242.96      256.48      7.93 o 
  -1  10   7       90.55       78.30      4.87 o 
   0  10   7      268.07      291.95     23.33 o 
   1  10   7       54.29       49.91      4.72 o 
   2  10   7       36.79       34.57      4.27 o 
   3  10   7      356.72      390.03      9.69 o 
   4  10   7       98.05      102.72      5.48 o 
   5  10   7        2.48        1.59      1.81 o 
   6  10   7      164.72      172.57      6.01 o 
  -7  11   7        4.50        5.60      1.99 o 
  -6  11   7        2.40        7.04      3.91 o 
  -5  11   7        2.73        7.70      2.11 o 
  -4  11   7       32.38       46.91      6.17 o 
  -3  11   7        1.68       -2.03      2.03 o 
  -2  11   7       13.41       17.38      5.48 o 
  -1  11   7        1.80        1.72      2.09 o 
   0  11   7        0.11       -1.36      3.01 o 
   1  11   7        5.97        2.65      3.16 o 
   2  11   7       19.29       30.36      6.97 o 
   3  11   7        8.82        5.15      4.15 o 
 -18   0   8      129.78      166.86      9.80 o 
 -16   0   8     1335.39     1386.71     38.35 o 
 -14   0   8      247.73      193.66     10.53 o 
 -12   0   8       96.36      169.85     13.61 o 
 -10   0   8     3790.24     4156.78    121.13 o 
  -8   0   8     7235.09     7378.17    173.91 o 
  -6   0   8    35348.39    39927.41    780.23 o 
  -4   0   8    18678.72    18157.89    365.68 o 
  -2   0   8     8027.22     9094.22    250.28 o 
   0   0   8     4917.03     4966.40    202.05 o 
   2   0   8    37924.55    38658.64   1516.57 o 
   4   0   8     6868.42     7155.28    798.93 o 
   6   0   8     1687.80     1561.83     70.06 o 
   8   0   8     2352.29     2345.15    105.10 o 
  10   0   8      124.24      137.78     14.53 o 
  12   0   8       20.18       39.26     10.13 o 
 -18   1   8       17.00       27.23      5.64 o 
 -17   1   8        6.02        8.87      2.49 o 
 -16   1   8        7.85       10.45      2.96 o 
 -15   1   8      991.15      914.67     23.97 o 
 -14   1   8       97.68      111.29      7.69 o 
 -13   1   8      954.42      937.08     54.13 o 
 -12   1   8        0.87        0.95      3.52 o 
 -11   1   8        3.40        8.03      2.77 o 
 -10   1   8      521.25      615.31     14.21 o 
  -9   1   8       11.37       20.59      3.21 o 
  -8   1   8      125.66      171.36      4.55 o 
  -7   1   8        8.40       12.06      1.58 o 
  -6   1   8      145.73      179.98      3.99 o 
  -5   1   8      264.39      256.96      4.56 o 
  -4   1   8        0.93        3.56      1.11 o 
  -3   1   8      491.76      355.80      7.60 o 
  -2   1   8       31.96       35.50      3.13 o 
  -1   1   8       10.34       35.39      3.17 o 
   0   1   8       45.50       53.91     10.44 o 
   1   1   8      127.13       89.54      7.13 o 
   2   1   8     2197.65     2258.22     55.16 o 
   3   1   8     2585.91     2438.59     57.61 o 
   4   1   8     1033.67     1059.18     29.40 o 
   5   1   8      168.42      178.73      7.43 o 
   6   1   8        3.30        1.88      2.35 o 
   7   1   8       54.96       63.42      5.58 o 
   8   1   8       84.13       76.09      5.39 o 
   9   1   8      415.95      406.91      9.67 o 
  10   1   8       62.52       60.58      5.12 o 
  11   1   8      860.64      869.22     19.14 o 
  12   1   8      272.16      277.98      7.43 o 
  13   1   8       23.29       25.88      2.56 o 
 -18   2   8       30.35       29.17      6.31 o 
 -17   2   8       10.64       10.29      2.25 o 
 -16   2   8        1.83        5.56      2.68 o 
 -15   2   8       22.60       28.87      8.63 o 
 -14   2   8       27.27       21.03      4.48 o 
 -13   2   8       15.21       10.80      4.87 o 
 -12   2   8       47.59       45.60      8.30 o 
 -11   2   8        6.66        8.73      3.17 o 
 -10   2   8        0.05        4.91      2.44 o 
  -9   2   8       18.29       22.95      2.75 o 
  -8   2   8       84.06       95.42      4.17 o 
  -7   2   8        0.09        3.68      1.86 o 
  -6   2   8       41.94       37.27      2.32 o 
  -5   2   8        5.97        7.70      1.16 o 
  -4   2   8        2.76        8.50      1.35 o 
  -3   2   8       23.62       16.14      1.73 o 
  -2   2   8       58.18       62.51      2.93 o 
  -1   2   8        3.54        1.91      1.75 o 
   0   2   8      451.22      432.50     29.00 o 
   1   2   8       39.84       45.50      4.22 o 
   2   2   8        0.27        3.08      1.34 o 
   3   2   8      143.59      138.09      5.29 o 
   4   2   8       11.80        8.37      2.95 o 
   5   2   8        2.23        6.29      2.30 o 
   6   2   8        6.03        2.64      2.67 o 
   7   2   8       26.98       28.66      5.14 o 
   8   2   8        0.18        3.63      2.80 o 
   9   2   8        3.30        3.40      2.60 o 
  10   2   8       11.01       19.05      2.73 o 
  11   2   8      199.95      190.27      5.35 o 
  12   2   8       21.50       23.14      2.37 o 
  13   2   8        3.30        6.66      1.60 o 
 -18   3   8        0.97        2.42      2.39 o 
 -17   3   8      936.44      859.11     20.79 o 
 -16   3   8       91.19      102.98      5.06 o 
 -15   3   8      410.36      401.51     14.61 o 
 -14   3   8      320.29      327.74     13.09 o 
 -13   3   8      403.25      418.53     17.31 o 
 -12   3   8     3865.25     3374.77     77.66 o 
 -11   3   8     2036.31     2006.28     40.33 o 
 -10   3   8      104.45       89.11      8.05 o 
  -9   3   8        5.95       17.83      4.60 o 
  -8   3   8      362.84      442.27     12.05 o 
  -7   3   8      230.65      222.44      7.03 o 
  -6   3   8      189.40      202.38      5.03 o 
  -5   3   8     4610.22     4418.02     79.83 o 
  -4   3   8     5057.58     5197.02     79.81 o 
  -3   3   8        7.14       34.57      2.26 o 
  -2   3   8     1019.01      943.29     16.12 o 
  -1   3   8     1242.06     1198.11     22.33 o 
   0   3   8       75.68       50.55      2.66 o 
   1   3   8     1696.34     1624.51     30.45 o 
   2   3   8     1032.45     1128.40     29.08 o 
   3   3   8      191.16      223.29      7.99 o 
   4   3   8      280.43      232.15      9.80 o 
   5   3   8      503.03      466.38     16.88 o 
   6   3   8        9.18       19.35      4.57 o 
   7   3   8     1130.91     1063.75     27.07 o 
   8   3   8      485.51      425.98     20.34 o 
   9   3   8     1035.86     1005.42     30.08 o 
  10   3   8        1.06        6.32      2.87 o 
  11   3   8      120.87      132.51      6.16 o 
  12   3   8      177.20      165.01      4.42 o 
  13   3   8      103.31       85.29      7.64 o 
 -17   4   8      168.29      162.71      5.90 o 
 -16   4   8       36.07       31.08      3.46 o 
 -15   4   8       20.35       24.80      5.66 o 
 -14   4   8     4873.65     4833.35    128.08 o 
 -13   4   8     1920.79     1854.94     51.89 o 
 -12   4   8      619.05      593.48     19.05 o 
 -11   4   8       55.17       60.29      6.38 o 
 -10   4   8     3439.67     3600.15     92.44 o 
  -9   4   8     4234.91     4488.33    114.24 o 
  -8   4   8     1337.38     1448.85     38.74 o 
  -7   4   8     2394.74     2729.65     57.77 o 
  -6   4   8     2441.26     2567.53     60.49 o 
  -5   4   8      374.52      421.23     10.36 o 
  -4   4   8     2197.97     2045.30     39.01 o 
  -3   4   8      211.09      229.91     13.15 o 
  -2   4   8     6419.69     7183.90    150.60 o 
  -1   4   8     8284.86     8355.51    158.18 o 
   0   4   8     1709.33     1665.19     33.72 o 
   1   4   8      421.47      366.97     10.95 o 
   2   4   8     4328.25     4086.92     86.05 o 
   3   4   8       28.78       28.12      3.85 o 
   4   4   8      380.33      389.34     12.32 o 
   5   4   8      217.37      191.85      9.46 o 
   6   4   8      680.56      690.06     23.31 o 
   7   4   8        8.31        5.83      3.05 o 
   8   4   8        9.60       29.32      8.55 o 
   9   4   8      109.28      104.06      7.69 o 
  10   4   8      441.06      469.80     24.55 o 
  11   4   8       13.86       20.52      3.15 o 
  12   4   8      290.18      304.32      7.72 o 
 -17   5   8        1.33        1.10      2.21 o 
 -16   5   8       78.80       86.73      5.89 o 
 -15   5   8        1.77        2.60      2.54 o 
 -14   5   8       15.68       25.23      4.10 o 
 -13   5   8       12.50       16.81      5.53 o 
 -12   5   8       49.36       54.30      5.44 o 
 -11   5   8      627.07      634.47     73.72 o 
 -10   5   8       26.77       32.97      6.21 o 
  -9   5   8      133.99      126.28      7.60 o 
  -8   5   8      254.58      259.42     10.34 o 
  -7   5   8     1317.32     1351.93     34.96 o 
  -6   5   8      206.92      241.19      7.77 o 
  -5   5   8      322.95      324.45      9.20 o 
  -4   5   8      451.75      476.55     13.19 o 
  -3   5   8     1099.49     1103.62     22.39 o 
  -2   5   8        9.54       21.09      3.55 o 
  -1   5   8        0.32        9.54      3.83 o 
   0   5   8       69.13       78.83      4.47 o 
   1   5   8     1517.17     1494.34     38.44 o 
   2   5   8      164.07      160.13      9.54 o 
   3   5   8      166.29      147.98      9.15 o 
   4   5   8      966.39      968.90     47.54 o 
   5   5   8      110.40      117.45      7.72 o 
   6   5   8      683.88      704.72     19.26 o 
   7   5   8        1.85        6.05      3.75 o 
   8   5   8       54.26       46.00      6.68 o 
   9   5   8       18.62       14.97      2.96 o 
  10   5   8      220.17      194.97      8.04 o 
  11   5   8       10.90       11.13      1.77 o 
  12   5   8      196.35      192.26      6.44 o 
 -16   6   8       10.48       29.18      3.81 o 
 -15   6   8      243.61      233.01      7.59 o 
 -14   6   8        1.54        1.50      2.58 o 
 -13   6   8       33.48       29.27      4.51 o 
 -12   6   8        0.60       -0.42      2.70 o 
 -11   6   8      111.12      105.23      6.33 o 
 -10   6   8      204.11      202.86      9.93 o 
  -9   6   8       53.93       51.57      6.44 o 
  -8   6   8      140.51      143.19     13.78 o 
  -7   6   8      190.94      158.30     13.73 o 
  -6   6   8        3.35        2.06      3.29 o 
  -5   6   8       16.48       26.77      5.55 o 
  -4   6   8        4.07        8.69      2.93 o 
  -3   6   8      642.82      639.32     19.63 o 
  -2   6   8       42.40       34.31      4.11 o 
  -1   6   8      206.81      222.29      8.21 o 
   0   6   8       50.34       54.51      5.78 o 
   1   6   8      274.41      290.23     26.42 o 
   2   6   8      158.46      146.62      8.81 o 
   3   6   8       37.06       47.93      6.03 o 
   4   6   8      136.84      138.91      6.98 o 
   5   6   8       23.17       25.91      5.79 o 
   6   6   8      277.94      271.46     14.78 o 
   7   6   8      139.97      132.24      6.07 o 
   8   6   8      220.28      233.97      7.47 o 
   9   6   8        2.19        0.46      2.31 o 
  10   6   8       89.24       97.63      3.62 o 
  11   6   8       60.45       53.64      2.88 o 
 -15   7   8       95.17       74.88      6.14 o 
 -14   7   8       15.87       25.39      4.14 o 
 -13   7   8      205.55      212.64      8.86 o 
 -12   7   8      113.73      141.99      6.27 o 
 -11   7   8      246.95      245.19     17.32 o 
 -10   7   8     7385.53     7476.28    141.86 o 
  -9   7   8      302.70      275.29      6.46 o 
  -8   7   8     4273.55     3909.51     85.16 o 
  -7   7   8      882.93      896.07     22.30 o 
  -6   7   8      254.38      206.47     11.39 o 
  -5   7   8      763.75      765.26     25.34 o 
  -4   7   8      368.98      375.50     29.88 o 
  -3   7   8       35.93       41.24      6.43 o 
  -2   7   8     1855.22     1759.19     63.43 o 
  -1   7   8      999.99      999.75     47.95 o 
   0   7   8     2060.72     1947.41    105.13 o 
   1   7   8      373.21      395.02     44.66 o 
   2   7   8      541.51      533.15     20.63 o 
   3   7   8     1846.29     1509.36     69.90 o 
   4   7   8     1212.56     1291.37     49.31 o 
   5   7   8      920.46      925.44     36.69 o 
   6   7   8     2953.98     2918.12    105.10 o 
   7   7   8      378.24      336.21     16.10 o 
   8   7   8     1006.39     1033.53     27.41 o 
   9   7   8       21.54       16.98      2.17 o 
  10   7   8       18.56       20.00      2.98 o 
 -14   8   8       46.23       42.67      4.65 o 
 -13   8   8       71.77       65.36      4.61 o 
 -12   8   8       99.58      115.22      7.36 o 
 -11   8   8     1223.35     1156.69     28.61 o 
 -10   8   8       81.95       68.57      4.02 o 
  -9   8   8       31.30       27.57      3.85 o 
  -8   8   8      530.08      577.03     10.53 o 
  -7   8   8      137.91      135.59      4.81 o 
  -6   8   8      570.08      486.76      9.82 o 
  -5   8   8      224.61      260.54      9.42 o 
  -4   8   8      413.36      397.22     15.22 o 
  -3   8   8     1083.23     1242.82     42.02 o 
  -2   8   8     2466.67     2522.80    105.43 o 
  -1   8   8     2116.51     2205.82     59.17 o 
   0   8   8      137.99      135.40     19.18 o 
   1   8   8      168.41      172.56      9.41 o 
   2   8   8     1355.50     1522.47     42.10 o 
   3   8   8      297.38      319.16     12.52 o 
   4   8   8     2455.77     2530.99     66.99 o 
   5   8   8        2.93        0.64      4.18 o 
   6   8   8      385.26      380.13      8.65 o 
   7   8   8      612.57      577.63     13.64 o 
   8   8   8        0.77        3.27      2.21 o 
   9   8   8       15.51       20.26      3.49 o 
 -12   9   8        5.28        5.64      2.66 o 
 -11   9   8        5.51        4.10      2.00 o 
 -10   9   8       47.32       57.54      3.39 o 
  -9   9   8        4.64        7.82      2.14 o 
  -8   9   8       28.52       33.11      3.42 o 
  -7   9   8        5.30        5.73      1.88 o 
  -6   9   8       17.03       21.43      2.34 o 
  -5   9   8      100.84      101.17      7.27 o 
  -4   9   8       62.22       77.66      4.96 o 
  -3   9   8        9.71        9.14      2.90 o 
  -2   9   8        6.43        7.85      3.04 o 
  -1   9   8       47.16       52.62      4.65 o 
   0   9   8        7.70       10.73      2.78 o 
   1   9   8       15.66       13.50      2.81 o 
   2   9   8      247.07      249.88      7.88 o 
   3   9   8        1.79       -3.96      5.43 o 
   4   9   8      250.45      226.38      8.00 o 
   5   9   8       65.53       60.18      5.46 o 
   6   9   8        2.59        0.73      2.09 o 
   7   9   8       11.20        7.09      2.08 o 
 -10  10   8       28.45       19.10      2.37 o 
  -9  10   8      680.13      641.25     13.35 o 
  -8  10   8      109.89      103.49      4.04 o 
  -7  10   8      115.34      116.05      4.52 o 
  -6  10   8       50.04       34.48      3.27 o 
  -5  10   8       28.77       31.79      2.49 o 
  -4  10   8        1.32        6.99      1.67 o 
  -3  10   8      223.27      213.28      5.74 o 
  -2  10   8      146.71      164.13      6.51 o 
  -1  10   8      324.61      331.23     11.21 o 
   0  10   8       27.60       30.83      7.39 o 
   1  10   8      689.79      686.65     30.13 o 
   2  10   8       63.35       72.40      4.98 o 
   3  10   8       44.74       45.69      3.73 o 
   4  10   8       77.61       88.06      4.02 o 
   5  10   8       74.50       77.17     10.96 o 
  -7  11   8        0.03        1.83      2.32 o 
  -6  11   8        4.45        3.43      2.15 o 
  -5  11   8       40.87       34.16      3.91 o 
  -4  11   8      471.28      412.45     25.90 o 
  -3  11   8        1.34       -2.14      2.14 o 
  -2  11   8     1733.34     1671.99     42.32 o 
  -1  11   8       29.49       35.29      8.14 o 
   0  11   8      384.79      376.22     29.97 o 
   1  11   8       73.92       76.82      5.55 o 
   2  11   8       12.65       11.62      4.32 o 
 -17   0   9       14.35       11.69      3.33 o 
 -15   0   9        0.04        4.13      3.72 o 
 -13   0   9        2.59        0.66      6.31 o 
 -11   0   9        0.00       -2.56      4.10 o 
  -9   0   9        1.38        3.68      2.53 o 
  -7   0   9        0.02        2.58      1.66 o 
  -5   0   9       10.69       12.52      2.11 o 
  -3   0   9        1.21       -2.23      2.23 o 
  -1   0   9        6.19       10.44      3.11 o 
   1   0   9      444.44      461.94     25.00 o 
   3   0   9       30.60       24.34      6.72 o 
   5   0   9        0.22       11.25      4.17 o 
   7   0   9      138.86      147.60     11.62 o 
   9   0   9      137.71      135.49     16.85 o 
  11   0   9       25.65       24.96      5.40 o 
  13   0   9       28.28       35.87      5.71 o 
 -18   1   9      121.19      129.23      5.05 o 
 -17   1   9      165.83      177.74      7.10 o 
 -16   1   9      222.33      218.02      9.74 o 
 -15   1   9      386.45      276.28     11.51 o 
 -14   1   9      217.67      216.15     10.10 o 
 -13   1   9      792.10      722.85     25.89 o 
 -12   1   9       49.56       41.80      6.69 o 
 -11   1   9      214.95      188.40      6.73 o 
 -10   1   9      232.44      341.82      9.00 o 
  -9   1   9     2373.97     2502.32     42.56 o 
  -8   1   9      611.68      592.44     10.02 o 
  -7   1   9     2265.50     2527.06     36.68 o 
  -6   1   9     2689.84     2889.39     35.56 o 
  -5   1   9       73.73      120.61      3.79 o 
  -4   1   9       52.67       59.64      3.51 o 
  -3   1   9     2190.89     1933.69     33.06 o 
  -2   1   9      968.68     1073.25     21.25 o 
  -1   1   9     1429.29     1391.86     38.37 o 
   0   1   9      953.84      946.32     57.54 o 
   1   1   9     1869.08     2029.72    125.21 o 
   2   1   9     3843.07     4072.57     99.05 o 
   3   1   9    13383.45    12568.42    287.50 o 
   4   1   9      333.15      389.38     12.25 o 
   5   1   9     1459.53     1464.27    128.84 o 
   6   1   9      199.70      201.97     16.10 o 
   7   1   9      640.86      600.63     16.59 o 
   8   1   9      170.05      151.88      8.98 o 
   9   1   9      651.27      657.41     13.64 o 
  10   1   9       13.71       18.35      3.25 o 
  11   1   9     1128.46     1104.86     23.20 o 
  12   1   9      397.87      363.10      7.63 o 
  13   1   9      114.63      125.20      6.82 o 
 -18   2   9     1147.66     1062.38     23.52 o 
 -17   2   9      464.36      516.20     11.82 o 
 -16   2   9      851.51      880.09     27.01 o 
 -15   2   9      333.59      309.88     14.20 o 
 -14   2   9      308.08      317.82     14.94 o 
 -13   2   9     4244.78     3883.18    116.34 o 
 -12   2   9       43.47       45.93      7.10 o 
 -11   2   9      369.31      329.91      9.52 o 
 -10   2   9      159.14      173.45      7.04 o 
  -9   2   9       30.61       53.92      3.94 o 
  -8   2   9      231.16      425.66     11.37 o 
  -7   2   9      125.26      103.38      4.25 o 
  -6   2   9     1583.38     1553.81     25.03 o 
  -5   2   9      518.66      679.37     10.58 o 
  -4   2   9       46.01       40.36      2.49 o 
  -3   2   9      797.47      839.59     21.56 o 
  -2   2   9     4855.93     4972.77     85.27 o 
  -1   2   9      194.10      149.20      9.32 o 
   0   2   9     5187.05     5540.79    157.57 o 
   1   2   9     1342.34     1325.06     41.93 o 
   2   2   9      725.53      593.45     26.53 o 
   3   2   9     1613.08     1531.90     71.40 o 
   4   2   9      350.09      259.05     16.25 o 
   5   2   9      244.66      289.32     17.77 o 
   6   2   9       12.59       14.39      3.26 o 
   7   2   9      139.75      120.07      6.54 o 
   8   2   9      180.91      160.83      9.14 o 
   9   2   9        3.40       14.82      3.29 o 
  10   2   9     2004.46     2024.83     32.31 o 
  11   2   9      750.62      741.91     12.83 o 
  12   2   9       40.68       51.72      2.50 o 
 -18   3   9       68.64       55.72      3.50 o 
 -17   3   9      558.47      535.96     12.00 o 
 -16   3   9        1.94        3.42      3.81 o 
 -15   3   9      886.47      966.15     48.98 o 
 -14   3   9       21.13        4.07      3.63 o 
 -13   3   9       33.40       31.21     10.29 o 
 -12   3   9      228.34      229.77     10.90 o 
 -11   3   9     3995.57     4101.21    105.28 o 
 -10   3   9      288.03      274.44      9.43 o 
  -9   3   9     1806.99     1769.55     41.58 o 
  -8   3   9        7.85       12.85      2.07 o 
  -7   3   9      357.33      436.17      8.62 o 
  -6   3   9     1318.56     1379.31     23.66 o 
  -5   3   9      877.01      862.09     15.46 o 
  -4   3   9       10.78       18.84      2.06 o 
  -3   3   9       93.85       96.47      3.13 o 
  -2   3   9       22.20       18.95      1.87 o 
  -1   3   9       50.13       44.75      4.24 o 
   0   3   9      785.51      721.73     26.85 o 
   1   3   9       19.92       32.52      3.10 o 
   2   3   9       15.78       12.92      2.57 o 
   3   3   9       16.69       14.09      4.20 o 
   4   3   9      339.18      329.73     12.64 o 
   5   3   9      737.50      659.50     22.88 o 
   6   3   9        2.60        9.17      2.81 o 
   7   3   9        0.10        3.52      2.84 o 
   8   3   9       51.83       49.24      4.84 o 
   9   3   9        0.37        2.59      4.43 o 
  10   3   9        0.03        2.06      2.50 o 
  11   3   9      121.06      123.56      5.05 o 
  12   3   9      228.82      233.85      5.73 o 
 -17   4   9       15.35       12.71      2.02 o 
 -16   4   9        0.60        0.88      2.07 o 
 -15   4   9       54.57       57.55      8.14 o 
 -14   4   9       19.27       24.25      6.89 o 
 -13   4   9       70.16       64.11      4.55 o 
 -12   4   9      105.20       93.09      7.25 o 
 -11   4   9        1.11        1.95      3.66 o 
 -10   4   9        2.91       11.08      3.88 o 
  -9   4   9      257.32      280.45     10.35 o 
  -8   4   9        6.67        8.35      2.56 o 
  -7   4   9       93.36      104.76      4.96 o 
  -6   4   9       27.83       39.12      3.17 o 
  -5   4   9        2.79        6.08      1.84 o 
  -4   4   9      286.58      267.74      7.94 o 
  -3   4   9      434.12      441.15     11.69 o 
  -2   4   9       13.59       19.52      3.64 o 
  -1   4   9       98.21       96.07      9.24 o 
   0   4   9       76.70       68.49      3.99 o 
   1   4   9      286.92      264.09     12.20 o 
   2   4   9      497.25      509.66     18.05 o 
   3   4   9      129.14      142.80      7.46 o 
   4   4   9       49.55       49.10      5.16 o 
   5   4   9      162.50      161.28      7.14 o 
   6   4   9       73.34       62.67      5.52 o 
   7   4   9       52.45       48.93      9.71 o 
   8   4   9       20.29       19.27      4.22 o 
   9   4   9      111.58      127.14      7.45 o 
  10   4   9        9.49        8.53      2.56 o 
  11   4   9       20.26       24.01      3.47 o 
  12   4   9       17.46       20.93      2.43 o 
 -17   5   9       22.06       24.51      3.59 o 
 -16   5   9      322.82      289.94      8.82 o 
 -15   5   9      241.38      194.36     13.20 o 
 -14   5   9       63.02       71.19      6.39 o 
 -13   5   9      153.60      146.71     10.16 o 
 -12   5   9      124.08      107.22      7.33 o 
 -11   5   9     2163.80     2067.72     55.48 o 
 -10   5   9     2936.38     2986.87     78.07 o 
  -9   5   9      495.54      612.01     28.48 o 
  -8   5   9       88.25      121.93      7.76 o 
  -7   5   9      837.32      977.78     26.26 o 
  -6   5   9      356.87      345.95     12.35 o 
  -5   5   9      931.22     1069.59     24.17 o 
  -4   5   9     3279.20     3302.25     61.38 o 
  -3   5   9     3503.05     3379.68     70.26 o 
  -2   5   9      907.68     1037.17     39.90 o 
  -1   5   9       29.04       20.81      3.32 o 
   0   5   9       48.29       81.57      6.27 o 
   1   5   9      417.37      339.43     15.15 o 
   2   5   9     1676.97     1425.42     56.72 o 
   3   5   9      422.95      370.64     12.37 o 
   4   5   9      480.05      479.38     16.87 o 
   5   5   9      993.91      949.22     24.58 o 
   6   5   9     1454.89     1355.87     36.68 o 
   7   5   9      556.26      541.53     17.07 o 
   8   5   9      698.43      729.66     21.19 o 
   9   5   9      495.86      515.45     17.93 o 
  10   5   9       57.45       63.48      3.76 o 
  11   5   9       20.03       14.18      2.48 o 
 -16   6   9     1822.28     1855.01     53.88 o 
 -15   6   9     1169.70     1199.63     28.71 o 
 -14   6   9       46.83       44.05      5.08 o 
 -13   6   9        2.36        4.47      3.52 o 
 -12   6   9      202.28      195.93      6.03 o 
 -11   6   9       75.26       65.17      4.41 o 
 -10   6   9     2418.39     2542.26     57.85 o 
  -9   6   9       34.16       56.47      7.94 o 
  -8   6   9     3356.72     3477.11     85.61 o 
  -7   6   9     1899.43     1804.41     49.77 o 
  -6   6   9      578.21      600.99     17.85 o 
  -5   6   9      559.14      543.87     15.68 o 
  -4   6   9       49.49       39.47      4.72 o 
  -3   6   9      873.43      878.56     31.79 o 
  -2   6   9       27.59       56.02     11.32 o 
  -1   6   9      245.47      305.81     17.46 o 
   0   6   9      789.87      786.76     25.44 o 
   1   6   9     2597.88     2522.72    112.10 o 
   2   6   9      907.59      872.86     20.31 o 
   3   6   9      287.15      288.00      9.98 o 
   4   6   9     1035.15     1024.56     30.95 o 
   5   6   9      347.68      359.29     17.43 o 
   6   6   9       14.59       12.12      4.65 o 
   7   6   9       35.33       32.43      4.44 o 
   8   6   9      215.30      204.41      6.67 o 
   9   6   9       11.75       15.65      2.46 o 
  10   6   9      447.26      412.51     11.57 o 
 -15   7   9       62.93       73.38      6.14 o 
 -14   7   9       74.70       89.93      9.13 o 
 -13   7   9       12.02       12.47      2.76 o 
 -12   7   9       65.99       68.03      5.51 o 
 -11   7   9        0.86        2.22      1.95 o 
 -10   7   9      282.66      310.73     14.24 o 
  -9   7   9        0.56        2.24      2.00 o 
  -8   7   9      202.73      224.90      7.61 o 
  -7   7   9       26.72       28.97      4.60 o 
  -6   7   9       47.92       41.71      5.97 o 
  -5   7   9       19.59       22.63      7.45 o 
  -4   7   9        4.71       11.57      5.08 o 
  -3   7   9       17.88       22.56      3.98 o 
  -2   7   9      171.37      157.84     13.68 o 
  -1   7   9        0.27       -1.67      3.16 o 
   0   7   9       15.38       15.49      3.91 o 
   1   7   9        3.12        5.48      5.56 o 
   2   7   9       26.86       29.69      4.87 o 
   3   7   9      167.52      144.78     11.46 o 
   4   7   9       17.60       40.68      8.80 o 
   5   7   9       11.75        3.82      5.81 o 
   6   7   9      461.48      407.27     18.60 o 
   7   7   9        7.87       11.86      2.95 o 
   8   7   9      129.22      125.97      4.49 o 
   9   7   9        8.67        9.79      2.31 o 
 -14   8   9       50.85       45.99      4.81 o 
 -13   8   9       86.05       82.49      6.10 o 
 -12   8   9        5.99        4.59      2.15 o 
 -11   8   9        0.07        9.90      5.78 o 
 -10   8   9       95.43       77.75      3.30 o 
  -9   8   9       38.45       32.74      2.88 o 
  -8   8   9       34.87       24.31      2.56 o 
  -7   8   9      378.10      403.02     18.49 o 
  -6   8   9        4.89        6.78      2.35 o 
  -5   8   9      279.18      273.70      8.80 o 
  -4   8   9      378.29      358.06      9.22 o 
  -3   8   9      244.25      223.83      8.34 o 
  -2   8   9      668.95      665.09     16.11 o 
  -1   8   9     1347.64     1343.39     54.77 o 
   0   8   9       19.95       34.42      5.96 o 
   1   8   9     1318.47     1421.54     53.96 o 
   2   8   9       76.43       74.71      9.13 o 
   3   8   9      201.28      184.96     12.29 o 
   4   8   9      775.57      810.38     32.38 o 
   5   8   9       87.37       79.03      8.47 o 
   6   8   9       51.43       54.39      4.39 o 
   7   8   9       20.88       15.50      7.31 o 
   8   8   9        0.34        1.16      2.16 o 
 -12   9   9      556.53      645.52     14.98 o 
 -11   9   9      250.85      252.75      7.37 o 
 -10   9   9      494.72      463.67     10.98 o 
  -9   9   9      675.88      700.04     13.86 o 
  -8   9   9      824.36      867.26     15.02 o 
  -7   9   9        7.40        4.12      1.86 o 
  -6   9   9      527.35      638.74     11.77 o 
  -5   9   9       31.34       18.73      2.87 o 
  -4   9   9      783.35      850.29     17.46 o 
  -3   9   9      206.17      224.94      6.35 o 
  -2   9   9      143.31      147.53      7.43 o 
  -1   9   9       10.95        8.08      2.82 o 
   0   9   9       69.11       70.21      4.80 o 
   1   9   9     1100.41     1061.64     23.96 o 
   2   9   9     1510.86     1429.92     31.26 o 
   3   9   9       11.34        7.20      3.22 o 
   4   9   9      544.99      464.62     11.36 o 
   5   9   9       52.58       57.15      4.07 o 
   6   9   9      177.27      238.79     10.71 o 
 -10  10   9        1.77        7.69      2.73 o 
  -9  10   9      431.05      418.65     10.50 o 
  -8  10   9        4.93        5.33      1.81 o 
  -7  10   9      306.88      262.50      7.86 o 
  -6  10   9        3.29        1.61      1.32 o 
  -5  10   9      554.97      580.74     10.10 o 
  -4  10   9        3.36        7.95      2.02 o 
  -3  10   9      373.89      343.83      8.65 o 
  -2  10   9        0.36        5.50      2.24 o 
  -1  10   9      489.35      494.85     13.03 o 
   0  10   9        0.03        4.50      2.18 o 
   1  10   9     1191.71     1144.68     26.95 o 
   2  10   9       62.23       58.04      3.80 o 
   3  10   9      361.74      333.32      7.50 o 
   4  10   9        3.18        2.55      4.15 o 
  -6  11   9        0.07        5.64      3.82 o 
  -5  11   9        0.70        2.75      1.99 o 
  -4  11   9       42.73       52.15      4.14 o 
  -3  11   9        1.17       -2.49      3.98 o 
  -2  11   9        0.04        3.17      3.40 o 
  -1  11   9        8.63        7.47      2.93 o 
   0  11   9        5.79        3.49      3.82 o 
 -18   0  10     1895.79     1927.48     50.11 o 
 -16   0  10      975.99      855.54     36.69 o 
 -14   0  10      679.70      707.79     17.80 o 
 -12   0  10     2446.11     2158.68     63.16 o 
 -10   0  10     1408.50     1274.55     32.27 o 
  -8   0  10     3499.38     3696.04     75.18 o 
  -6   0  10     2981.99     3070.66     54.64 o 
  -4   0  10     3589.88     3812.70     72.11 o 
  -2   0  10      801.32     1155.11     26.59 o 
   0   0  10    23415.55    27027.37   1076.97 o 
   2   0  10    35912.89    36884.48   1459.55 o 
   4   0  10      319.49      197.74     29.39 o 
   6   0  10     2868.58     2929.41    129.17 o 
   8   0  10       71.07       88.99     13.12 o 
  10   0  10     1143.24     1183.38     34.98 o 
  12   0  10      968.25      964.26     32.61 o 
 -18   1  10      540.39      550.62     13.34 o 
 -17   1  10      253.81      273.64      8.43 o 
 -16   1  10      457.74      432.50     15.20 o 
 -15   1  10      127.72      147.11      8.42 o 
 -14   1  10       93.05       95.84      4.21 o 
 -13   1  10        7.50       25.68      6.55 o 
 -12   1  10       13.79       18.43      3.98 o 
 -11   1  10      208.88      163.49      5.69 o 
 -10   1  10        4.43        9.81      5.01 o 
  -9   1  10     1976.39     2122.15     30.25 o 
  -8   1  10     2144.92     2240.94     33.05 o 
  -7   1  10     3693.11     3719.62     48.54 o 
  -6   1  10     3393.96     3659.79     43.48 o 
  -5   1  10      362.85      411.97      7.44 o 
  -4   1  10       78.64       83.73      3.70 o 
  -3   1  10     1018.12      970.73     15.14 o 
  -2   1  10      468.69      559.80     11.03 o 
  -1   1  10     2012.07     1927.56     37.04 o 
   0   1  10      403.48      432.78     17.26 o 
   1   1  10     1714.25     1927.88    106.23 o 
   2   1  10      805.72      814.08     25.67 o 
   3   1  10     2768.50     2885.20     76.28 o 
   4   1  10     2412.77     2420.62     80.95 o 
   5   1  10     1746.40     1728.28     50.18 o 
   6   1  10        0.95       11.18      3.26 o 
   7   1  10     1065.67      974.67     32.87 o 
   8   1  10      376.05      347.80      8.78 o 
   9   1  10       47.19       53.25      4.42 o 
  10   1  10       39.84       36.71      3.75 o 
  11   1  10      126.61      129.30      4.85 o 
  12   1  10      288.37      268.19      5.94 o 
 -18   2  10        1.28        3.33      1.77 o 
 -17   2  10        7.03        8.37      2.24 o 
 -16   2  10       36.08       39.47      4.89 o 
 -15   2  10        0.13        1.74      3.21 o 
 -14   2  10       25.94       24.59      3.42 o 
 -13   2  10        6.89        8.06      3.14 o 
 -12   2  10       17.07       19.31      3.93 o 
 -11   2  10       26.74       26.49      4.00 o 
 -10   2  10        0.14        0.48      2.51 o 
  -9   2  10       31.39       36.29      3.27 o 
  -8   2  10       41.51       42.43      2.72 o 
  -7   2  10        2.80        8.71      1.56 o 
  -6   2  10        2.26        5.67      1.26 o 
  -5   2  10       37.29       38.51      1.99 o 
  -4   2  10        0.86        1.14      1.00 o 
  -3   2  10       82.82       84.48      2.73 o 
  -2   2  10       20.33       20.85      2.26 o 
  -1   2  10      120.53      111.80      4.29 o 
   0   2  10        2.92        1.56      2.35 o 
   1   2  10        7.17        4.06      2.65 o 
   2   2  10       42.35       39.30      6.25 o 
   3   2  10       74.84       70.86      7.23 o 
   4   2  10        3.72        6.36      2.32 o 
   5   2  10       83.31       77.69      5.62 o 
   6   2  10       19.26       20.58      4.42 o 
   7   2  10        2.86        4.12      3.18 o 
   8   2  10       32.68       30.67      3.40 o 
   9   2  10        6.44        5.27      2.58 o 
  10   2  10       85.27       82.40      4.15 o 
  11   2  10       16.36       17.53      4.34 o 
  12   2  10       27.93       23.38      2.48 o 
 -18   3  10       12.13        7.79      2.92 o 
 -17   3  10      636.38      687.71     14.78 o 
 -16   3  10        0.27        1.19      2.69 o 
 -15   3  10     1462.31     1560.71     44.02 o 
 -14   3  10        4.50        7.01      2.56 o 
 -13   3  10       18.43       18.15      2.20 o 
 -12   3  10     1232.39     1150.40     26.08 o 
 -11   3  10     4131.86     4163.71    106.72 o 
 -10   3  10        8.51       17.44      3.79 o 
  -9   3  10     8688.79     8326.46    140.69 o 
  -8   3  10      804.74      906.66     17.47 o 
  -7   3  10      689.93      752.07     13.59 o 
  -6   3  10     2295.03     2391.82     37.52 o 
  -5   3  10       40.29       51.10      3.00 o 
  -4   3  10     1537.94     1438.58     22.13 o 
  -3   3  10      144.07      153.58      4.54 o 
  -2   3  10     1162.49     1144.58     30.17 o 
  -1   3  10      766.63      756.59     23.18 o 
   0   3  10     2412.55     2237.19     53.26 o 
   1   3  10      558.32      437.04     12.61 o 
   2   3  10       26.20       24.39     13.57 o 
   3   3  10        0.71        1.95      2.20 o 
   4   3  10       37.64       46.98      4.78 o 
   5   3  10     1521.80     1328.10     41.32 o 
   6   3  10       10.22       23.53      3.80 o 
   7   3  10      179.41      192.29      6.84 o 
   8   3  10      407.12      411.62      9.48 o 
   9   3  10      686.02      703.62     17.95 o 
  10   3  10       32.82       42.78      5.85 o 
  11   3  10       77.40       88.61      3.70 o 
 -17   4  10      247.16      168.15      6.81 o 
 -16   4  10      101.14       87.97      5.25 o 
 -15   4  10     1178.02     1227.80     35.28 o 
 -14   4  10     1483.54     1584.28     44.73 o 
 -13   4  10      297.44      262.82      6.46 o 
 -12   4  10       47.41       69.32      5.30 o 
 -11   4  10      349.42      316.24      8.78 o 
 -10   4  10     2229.02     2144.94     47.04 o 
  -9   4  10     1073.65     1217.85     27.89 o 
  -8   4  10     2013.35     2077.19     45.58 o 
  -7   4  10       68.39      105.63      5.92 o 
  -6   4  10      138.07      166.61      8.58 o 
  -5   4  10      129.99       58.57      4.61 o 
  -4   4  10        9.49       14.49      2.45 o 
  -3   4  10     2329.72     2601.30     67.00 o 
  -2   4  10    11562.62    11133.81    257.89 o 
  -1   4  10      443.27      478.65     26.10 o 
   0   4  10      318.28      330.30     12.06 o 
   1   4  10      916.58      904.16     43.08 o 
   2   4  10     1054.25     1077.45     32.82 o 
   3   4  10      312.61      304.27     12.32 o 
   4   4  10      390.27      417.38     12.55 o 
   5   4  10     1197.97     1049.39     38.37 o 
   6   4  10        9.46       12.72      4.16 o 
   7   4  10     1510.45     1566.91     41.85 o 
   8   4  10      212.41      224.03      9.51 o 
   9   4  10      535.69      471.23     14.62 o 
  10   4  10        0.61        3.88      2.23 o 
  11   4  10       41.13       44.78      3.35 o 
 -17   5  10        0.41        3.29      1.83 o 
 -16   5  10        0.14        6.02      2.30 o 
 -15   5  10       91.70       83.97      5.87 o 
 -14   5  10       19.52       29.46      4.73 o 
 -13   5  10       21.23       13.75      2.61 o 
 -12   5  10       74.32       65.52      4.48 o 
 -11   5  10       66.37       75.10      4.53 o 
 -10   5  10     1142.92     1210.70     34.23 o 
  -9   5  10      261.56      285.45     13.29 o 
  -8   5  10      805.25      784.66     23.23 o 
  -7   5  10      456.08      466.60     12.69 o 
  -6   5  10      883.83      923.19     21.63 o 
  -5   5  10       25.27       18.63      3.40 o 
  -4   5  10      462.94      442.68     14.34 o 
  -3   5  10       97.91       90.51      4.57 o 
  -2   5  10      107.95      128.75     13.61 o 
  -1   5  10       47.57       51.48      4.54 o 
   0   5  10       13.95       26.80      3.84 o 
   1   5  10      257.61      282.45     13.82 o 
   2   5  10      430.78      412.68     16.80 o 
   3   5  10        0.12        2.00      2.56 o 
   4   5  10       72.12       76.82      5.66 o 
   5   5  10       80.32       88.86      7.40 o 
   6   5  10        7.63        7.98      3.71 o 
   7   5  10      277.95      268.26     10.44 o 
   8   5  10       16.40       15.94      3.45 o 
   9   5  10       37.26       36.79      3.45 o 
  10   5  10       12.70       10.77      2.57 o 
 -16   6  10      363.41      379.33     10.17 o 
 -15   6  10       17.75       24.19      3.51 o 
 -14   6  10       44.64       44.88      4.86 o 
 -13   6  10       17.16       20.50      3.12 o 
 -12   6  10        4.68        4.21      2.23 o 
 -11   6  10        6.01        7.35      2.48 o 
 -10   6  10      118.65      124.97      4.41 o 
  -9   6  10       90.87       84.65      7.23 o 
  -8   6  10      302.39      283.03     11.62 o 
  -7   6  10      152.82      139.88     16.15 o 
  -6   6  10       48.03       44.55      4.66 o 
  -5   6  10       51.89       58.33      5.38 o 
  -4   6  10        5.61        8.66      3.82 o 
  -3   6  10       46.08       57.04      6.67 o 
  -2   6  10       10.25       12.30      4.73 o 
  -1   6  10        9.01       18.50      4.80 o 
   0   6  10      228.42      186.25      7.32 o 
   1   6  10      148.84      138.98      7.81 o 
   2   6  10       40.09       51.74      4.84 o 
   3   6  10      185.36      187.20      7.70 o 
   4   6  10       54.62       48.31      7.80 o 
   5   6  10       21.52       21.42      5.15 o 
   6   6  10      202.70      196.08     11.62 o 
   7   6  10       23.11       20.34      3.89 o 
   8   6  10        3.25       -0.58      3.82 o 
   9   6  10      158.34      165.44      7.64 o 
 -15   7  10       97.50      109.05      5.22 o 
 -14   7  10     1119.95     1107.88     26.58 o 
 -13   7  10        5.28       11.05      2.59 o 
 -12   7  10     1669.38     1608.27     38.50 o 
 -11   7  10        6.26       14.35      2.24 o 
 -10   7  10      370.59      369.67     10.52 o 
  -9   7  10       43.24       38.21      3.48 o 
  -8   7  10      103.59      107.09      5.86 o 
  -7   7  10     1078.07     1007.39     26.19 o 
  -6   7  10       23.25       26.22      5.60 o 
  -5   7  10      390.74      417.28     20.50 o 
  -4   7  10      445.91      481.87     13.80 o 
  -3   7  10       51.19       43.28      5.98 o 
  -2   7  10      189.10      179.35      9.83 o 
  -1   7  10       19.79       34.39      7.36 o 
   0   7  10      119.57       95.94      8.00 o 
   1   7  10      190.14      162.21     17.27 o 
   3   7  10      219.50      193.76     12.62 o 
   4   7  10     1829.61     1862.84     68.74 o 
   5   7  10     1065.25     1046.11     57.20 o 
   6   7  10        0.03        6.43      2.91 o 
   7   7  10        9.89       11.06      2.86 o 
   8   7  10      205.53      203.82      6.91 o 
 -14   8  10       87.97       72.22      5.48 o 
 -13   8  10       49.09       55.32      3.80 o 
 -12   8  10        0.12        2.47      1.91 o 
 -11   8  10      845.14      776.17     16.73 o 
 -10   8  10      144.00      133.76      4.15 o 
  -9   8  10        7.46        4.29      1.85 o 
  -8   8  10      886.11      815.40     18.52 o 
  -7   8  10     3005.21     3018.17     47.38 o 
  -6   8  10     1039.33     1070.81     18.25 o 
  -5   8  10     3707.75     3698.37     60.40 o 
  -4   8  10      596.46      594.97     12.04 o 
  -3   8  10     3764.85     3713.01     67.71 o 
  -2   8  10      646.71      650.69     15.20 o 
  -1   8  10      622.47      604.97     20.20 o 
   0   8  10       12.55       27.06      6.81 o 
   1   8  10     2460.32     2560.49     93.14 o 
   2   8  10      628.60      686.03     28.39 o 
   3   8  10      117.07      102.27      9.46 o 
   4   8  10      184.72      155.57     10.46 o 
   5   8  10       74.31      104.10      8.30 o 
   6   8  10      254.42      265.96      8.50 o 
   7   8  10       72.79       76.91      3.73 o 
 -12   9  10       80.96       85.00      4.54 o 
 -11   9  10        7.66        9.44      2.97 o 
 -10   9  10        0.50        1.75      1.78 o 
  -9   9  10      102.66      105.20      4.99 o 
  -8   9  10       10.12       15.92      2.15 o 
  -7   9  10        7.17        5.16      2.00 o 
  -6   9  10       35.56       46.91      3.65 o 
  -5   9  10       67.05       59.68      3.86 o 
  -4   9  10       10.12       10.57      2.41 o 
  -3   9  10       11.05       11.67      2.38 o 
  -2   9  10       69.45       69.27      4.08 o 
  -1   9  10       14.93       14.31      3.08 o 
   0   9  10        0.36        0.72      2.31 o 
   1   9  10       16.04       18.22      4.22 o 
   2   9  10       20.48       32.02      3.36 o 
   3   9  10       24.65       20.56      2.58 o 
   4   9  10        0.11        3.13      1.79 o 
   5   9  10       30.54       28.39      3.82 o 
  -9  10  10       26.20       32.39      3.00 o 
  -8  10  10      144.80      160.54      4.85 o 
  -7  10  10       13.47        7.24      1.69 o 
  -6  10  10       20.75       28.67      2.71 o 
  -5  10  10      471.58      435.68     11.21 o 
  -4  10  10        0.08        4.26      1.84 o 
  -3  10  10       23.22       28.87      2.95 o 
  -2  10  10       62.65       52.21      3.87 o 
  -1  10  10      113.70      115.79     10.35 o 
   0  10  10       89.06       92.81      5.36 o 
   1  10  10       69.19       83.13      8.66 o 
   2  10  10      232.38      227.11      6.77 o 
   3  10  10      176.65      176.82      7.80 o 
  -4  11  10     2953.37     2682.85    100.28 o 
  -3  11  10       10.39       -2.16      3.98 o 
 -17   0  11        0.89       -1.39      2.81 o 
 -15   0  11        0.10        1.83      4.48 o 
 -13   0  11        3.83        4.48      4.42 o 
 -11   0  11        0.53        2.66      3.81 o 
  -9   0  11       40.52       40.96      3.64 o 
  -7   0  11       53.43       55.33      3.24 o 
  -5   0  11        0.03        0.52      2.26 o 
  -3   0  11      273.82      293.79      9.13 o 
  -1   0  11      190.91      217.78      9.97 o 
   1   0  11      233.03      249.41     19.67 o 
   3   0  11       28.26       26.73     16.27 o 
   5   0  11        2.17       -1.92      5.89 o 
   7   0  11      103.55       95.28      6.72 o 
   9   0  11      105.51       92.42      7.37 o 
  11   0  11       15.44       17.46      4.81 o 
 -18   1  11      479.87      494.31     13.78 o 
 -17   1  11       38.24       49.52      4.15 o 
 -16   1  11      179.01      162.14      8.44 o 
 -15   1  11     1003.81      970.35     29.17 o 
 -14   1  11       80.20       75.81      4.01 o 
 -13   1  11     1600.00     1603.35     33.44 o 
 -12   1  11       85.10       58.76      4.86 o 
 -11   1  11       50.90       40.49      4.26 o 
 -10   1  11      117.23      104.92      4.25 o 
  -9   1  11      425.87      441.46      7.94 o 
  -8   1  11      567.13      586.98      9.04 o 
  -7   1  11     2712.47     2540.82     33.34 o 
  -6   1  11     2279.87     2485.35     34.52 o 
  -5   1  11      196.90      192.04      4.36 o 
  -4   1  11       50.35       47.83      3.16 o 
  -3   1  11       71.11       93.37      3.74 o 
  -2   1  11      111.66      158.54      8.52 o 
  -1   1  11      739.42      687.94     18.87 o 
   0   1  11      307.04      228.17     31.98 o 
   1   1  11       25.79       38.89      7.49 o 
   2   1  11      183.02      198.62     12.77 o 
   3   1  11       28.70       31.13      3.60 o 
   4   1  11     1756.88     1734.25     59.23 o 
   5   1  11      458.03      490.44     16.80 o 
   6   1  11       57.16       52.85      5.65 o 
   7   1  11      223.34      233.85      8.09 o 
   8   1  11      322.02      316.89      8.05 o 
   9   1  11       40.14       42.18      3.93 o 
  10   1  11        3.75        2.46      2.05 o 
  11   1  11      320.10      328.00      8.00 o 
 -18   2  11     1209.46     1245.03     27.31 o 
 -17   2  11       31.18       24.77      4.07 o 
 -16   2  11      562.08      540.07     17.67 o 
 -15   2  11      443.60      411.13     19.18 o 
 -14   2  11      512.48      497.91     10.35 o 
 -13   2  11     2041.90     1740.99     47.88 o 
 -12   2  11     2550.38     2460.56     49.49 o 
 -11   2  11      586.41      584.63     15.18 o 
 -10   2  11       21.65       56.26      5.56 o 
  -9   2  11     2368.33     2626.73     42.90 o 
  -8   2  11     2450.58     2615.72     42.61 o 
  -7   2  11      611.24      631.42     10.40 o 
  -6   2  11    10521.16    10480.52    133.95 o 
  -5   2  11      873.33      935.47     13.69 o 
  -4   2  11       37.43       30.31      2.15 o 
  -3   2  11      301.39      283.14      5.95 o 
  -2   2  11       81.44      106.12      4.78 o 
  -1   2  11     1046.51     1152.82     24.97 o 
   0   2  11     3374.87     3164.37     78.02 o 
   1   2  11      549.31      530.41     31.10 o 
   2   2  11     1130.94     1162.47     77.12 o 
   3   2  11     2167.39     1936.52     80.40 o 
   4   2  11       35.36       48.48      4.76 o 
   5   2  11      271.62      236.51     10.38 o 
   6   2  11       96.68       94.36      6.68 o 
   7   2  11     1223.33     1225.86     22.95 o 
   8   2  11      603.01      657.07     13.35 o 
   9   2  11       40.17       46.72      3.83 o 
  10   2  11       46.03       45.47      5.08 o 
  11   2  11        3.10        2.99      1.69 o 
 -18   3  11        0.28        0.79      1.53 o 
 -17   3  11       27.51       36.94      3.24 o 
 -16   3  11       11.80       10.63      3.23 o 
 -15   3  11       20.00       30.17      5.51 o 
 -14   3  11       27.66       34.93      4.24 o 
 -13   3  11        3.06        4.29      1.87 o 
 -12   3  11     1420.64     1344.11     26.52 o 
 -11   3  11       41.72       50.97      4.34 o 
 -10   3  11      534.98      545.95     14.35 o 
  -9   3  11     1293.99     1243.64     25.89 o 
  -8   3  11      897.35      966.78     17.24 o 
  -7   3  11        2.74        7.05      1.86 o 
  -6   3  11      204.23      233.94      6.34 o 
  -5   3  11      907.33      845.91     14.49 o 
  -4   3  11      852.32      800.22     13.00 o 
  -3   3  11       50.36       42.56      3.03 o 
  -2   3  11      883.59      831.28     21.67 o 
  -1   3  11        8.50        8.61      3.32 o 
   0   3  11      266.54      253.77     11.86 o 
   1   3  11     1695.48     1505.64     49.33 o 
   2   3  11       34.46       46.32      8.88 o 
   3   3  11       19.98       21.51      5.89 o 
   4   3  11       10.83       13.00      3.06 o 
   5   3  11        4.68        7.69      2.69 o 
   6   3  11       43.65       38.75      4.65 o 
   7   3  11       88.85       97.27      5.21 o 
   8   3  11       55.69       55.27      4.31 o 
   9   3  11      576.42      561.60     11.29 o 
  10   3  11       45.32       43.03      3.56 o 
  11   3  11        2.42        2.49      3.07 o 
 -17   4  11       31.75       27.01      3.83 o 
 -16   4  11        0.28        0.15      2.52 o 
 -15   4  11        8.71        7.38      3.33 o 
 -14   4  11      226.84      213.40      7.42 o 
 -13   4  11       13.53       11.65      1.96 o 
 -12   4  11      168.92      161.18      4.68 o 
 -11   4  11       60.90       51.17      4.56 o 
 -10   4  11      296.01      292.09      8.29 o 
  -9   4  11       54.22       61.19      5.18 o 
  -8   4  11      308.86      319.04      8.65 o 
  -7   4  11      381.32      392.62      9.98 o 
  -6   4  11       78.84       79.82      4.62 o 
  -5   4  11        0.87        4.67      2.00 o 
  -4   4  11      122.33      131.75      7.24 o 
  -3   4  11       19.87       12.83      2.70 o 
  -2   4  11      870.95      822.86     27.54 o 
  -1   4  11      149.79      144.38      7.01 o 
   0   4  11       76.74       92.82      7.71 o 
   1   4  11      104.53       96.67      5.92 o 
   2   4  11       36.69       36.80      4.73 o 
   3   4  11       55.70       48.74      4.20 o 
   4   4  11       41.54       41.28      4.49 o 
   5   4  11       25.58       31.71      4.57 o 
   6   4  11        9.26       11.40      3.90 o 
   7   4  11        7.21        7.01      3.20 o 
   8   4  11        4.40        8.80      3.32 o 
   9   4  11        0.64       -2.78      4.73 o 
  10   4  11        9.41        7.41      3.07 o 
 -17   5  11       10.30       11.54      2.51 o 
 -16   5  11      589.08      592.85     12.80 o 
 -15   5  11      170.04      183.84      8.22 o 
 -14   5  11       15.76       19.45      3.81 o 
 -13   5  11       14.26       25.93      3.26 o 
 -12   5  11      173.03      193.23      5.57 o 
 -11   5  11      101.47      111.57      8.38 o 
 -10   5  11     1481.05     1530.78     42.15 o 
  -9   5  11       32.95       59.88      6.74 o 
  -8   5  11     4519.10     4340.73     95.35 o 
  -7   5  11     9444.26     9310.14    189.90 o 
  -6   5  11     1343.93     1386.10     35.78 o 
  -5   5  11     1082.83      910.17     25.28 o 
  -4   5  11       53.19       60.64      4.22 o 
  -3   5  11      423.15      438.25     13.16 o 
  -2   5  11        8.18       29.29      4.79 o 
  -1   5  11       82.27       76.54      5.88 o 
   0   5  11       23.39       40.71      4.88 o 
   1   5  11      299.46      313.01      8.94 o 
   2   5  11      219.40      196.56     10.76 o 
   3   5  11     1088.08      982.48     22.96 o 
   4   5  11     1079.38     1081.18     42.01 o 
   5   5  11        8.71       28.34      4.27 o 
   6   5  11     1013.44     1016.91     28.00 o 
   7   5  11      146.70      132.33      6.74 o 
   8   5  11       66.32       61.73      4.81 o 
   9   5  11       82.90       88.73      3.92 o 
  10   5  11      129.28      120.04      6.81 o 
 -16   6  11      284.86      242.45      7.46 o 
 -15   6  11      109.44       88.57      5.98 o 
 -14   6  11      279.23      276.87     10.33 o 
 -13   6  11       17.56       15.30      2.31 o 
 -12   6  11      167.78      155.32      5.44 o 
 -11   6  11        6.61       15.24      3.20 o 
 -10   6  11        1.86        6.78      2.89 o 
  -9   6  11     1100.05     1177.79     22.04 o 
  -8   6  11        1.91       14.37      3.89 o 
  -7   6  11      289.97      273.49     14.32 o 
  -6   6  11        3.54       12.67      5.66 o 
  -5   6  11       12.86       18.86      5.38 o 
  -4   6  11        4.64        4.38      3.47 o 
  -3   6  11     2612.84     2507.10     61.92 o 
  -2   6  11       30.11       24.03      3.96 o 
  -1   6  11      112.13       73.65      4.45 o 
   0   6  11     1390.57     1180.47     26.63 o 
   1   6  11       56.22       49.73      5.30 o 
   2   6  11      357.24      306.47     17.18 o 
   3   6  11      334.14      308.81     16.44 o 
   4   6  11       98.98      114.06      9.30 o 
   5   6  11        8.22        4.65      3.98 o 
   6   6  11      660.06      617.13     25.07 o 
   7   6  11      171.68      138.90      6.16 o 
   8   6  11      182.85      182.81      5.56 o 
   9   6  11      826.92      713.76     26.73 o 
 -15   7  11        0.19        2.56      4.15 o 
 -14   7  11      106.92      112.96      8.13 o 
 -13   7  11       44.00       43.95      4.14 o 
 -12   7  11       57.57       52.01      3.50 o 
 -11   7  11        2.31        2.28      1.94 o 
 -10   7  11      322.58      322.67      9.37 o 
  -9   7  11        0.50        6.53      2.16 o 
  -8   7  11      154.06      161.01      5.00 o 
  -7   7  11      117.19      112.81      5.41 o 
  -6   7  11       86.52       80.43      5.13 o 
  -5   7  11      292.31      330.74     11.71 o 
  -4   7  11      232.42      237.25      9.73 o 
  -3   7  11       14.22       14.64      3.37 o 
  -2   7  11       48.43       39.50      8.59 o 
  -1   7  11       21.94       21.26      4.93 o 
   0   7  11      103.21       89.81     10.23 o 
   1   7  11       34.75       28.21      6.89 o 
   2   7  11      138.23      106.76     15.61 o 
   3   7  11      158.70      133.17      7.04 o 
   4   7  11      284.61      257.83      9.49 o 
   5   7  11       68.08       64.16      6.31 o 
   6   7  11      488.05      455.98     13.49 o 
   7   7  11       24.28       12.45      4.32 o 
   8   7  11        1.08        0.00      3.15 o 
 -13   8  11       11.36       10.11      2.17 o 
 -12   8  11        0.16       -1.81      1.81 o 
 -11   8  11      449.42      425.34     15.98 o 
 -10   8  11        0.20       -0.74      1.62 o 
  -9   8  11      116.61      126.80      5.34 o 
  -8   8  11      204.54      205.90      6.11 o 
  -7   8  11      213.93      222.96      5.75 o 
  -6   8  11      632.74      631.37     11.18 o 
  -5   8  11      685.75      674.26     13.35 o 
  -4   8  11       16.01       20.24      2.99 o 
  -3   8  11      554.74      585.99     21.66 o 
  -2   8  11       57.47       61.42      5.72 o 
  -1   8  11      154.67      151.92      7.76 o 
   0   8  11       49.15       51.88      6.40 o 
   1   8  11        2.88       11.38      4.51 o 
   2   8  11      290.03      296.75     12.08 o 
   3   8  11        1.54       10.63      5.31 o 
   4   8  11       68.08       89.99      7.97 o 
   5   8  11       66.32       47.32      6.48 o 
   6   8  11        0.23       -0.09      3.74 o 
 -11   9  11       95.47      119.66      5.99 o 
 -10   9  11     1621.66     1640.88     27.58 o 
  -9   9  11      392.87      396.09      7.21 o 
  -8   9  11       64.92       60.66      3.10 o 
  -7   9  11       89.09       97.36      4.83 o 
  -6   9  11       11.57       13.41      2.27 o 
  -5   9  11      420.41      384.10     10.43 o 
  -4   9  11       16.06       29.62      3.04 o 
  -3   9  11      162.73      128.04      4.95 o 
  -2   9  11     1170.66     1235.42     22.50 o 
  -1   9  11      915.85      956.94     19.65 o 
   0   9  11      286.92      259.53      9.71 o 
   1   9  11     2444.56     2266.55     50.23 o 
   2   9  11     1624.03     1632.21     36.43 o 
   3   9  11        6.54        6.10      2.15 o 
   4   9  11     1035.06      955.83     34.87 o 
  -9  10  11      494.30      470.19     20.26 o 
  -8  10  11      960.74      941.25     18.30 o 
  -7  10  11       38.22       54.88      3.72 o 
  -6  10  11        3.34        3.46      1.56 o 
  -5  10  11      207.82      197.28      7.07 o 
  -4  10  11        2.35        8.74      1.90 o 
  -3  10  11      303.14      282.51      7.18 o 
  -2  10  11       91.43       81.85      4.16 o 
  -1  10  11       74.81       83.79      4.14 o 
   0  10  11       54.55       52.94      3.47 o 
   1  10  11      165.90      136.70      4.80 o 
   2  10  11      106.06       86.09      3.52 o 
 -18   0  12      177.19      179.49      7.21 o 
 -16   0  12      319.77      346.34     18.10 o 
 -14   0  12      578.93      488.36     13.42 o 
 -12   0  12      597.82      530.67     14.88 o 
 -10   0  12     2230.43     2151.79     42.24 o 
  -8   0  12      290.66      306.55      7.84 o 
  -6   0  12     1650.53     1531.52     36.04 o 
  -4   0  12    30763.85    30912.26    619.91 o 
  -2   0  12     1248.37     1144.22     50.54 o 
   0   0  12     1140.76     1168.67     93.81 o 
   2   0  12      911.66      849.07     75.04 o 
   4   0  12     1819.17     1579.07    131.08 o 
   6   0  12        0.04       -1.11      3.50 o 
   8   0  12     1293.23     1326.02     39.01 o 
  10   0  12       29.42       44.41     16.52 o 
 -18   1  12       39.82       42.65      3.42 o 
 -17   1  12      142.13      143.77     13.12 o 
 -16   1  12       84.97       91.91      6.63 o 
 -15   1  12      344.74      275.24      7.26 o 
 -14   1  12       16.60       18.24      2.40 o 
 -13   1  12     1840.55     1713.82     26.94 o 
 -12   1  12      173.71      145.54      5.70 o 
 -11   1  12       78.44       76.42      5.42 o 
 -10   1  12       75.69       81.26      3.75 o 
  -9   1  12       59.23       67.92      2.98 o 
  -8   1  12       91.34      100.55      4.50 o 
  -7   1  12       15.17        8.25      1.41 o 
  -6   1  12        7.59       14.28      1.63 o 
  -5   1  12       12.37        8.62      1.39 o 
  -4   1  12      296.18      324.53      5.68 o 
  -3   1  12      176.47      151.14      5.13 o 
  -2   1  12       31.03       52.92      5.47 o 
  -1   1  12       14.38       20.34      4.59 o 
   0   1  12      750.03      686.24     43.32 o 
   1   1  12       37.74       45.16     13.56 o 
   2   1  12     1355.73     1385.96     49.16 o 
   3   1  12     2993.24     2934.13     99.27 o 
   4   1  12      878.33      810.21     30.92 o 
   5   1  12      901.62      853.00     26.73 o 
   6   1  12        3.97        0.65      2.76 o 
   7   1  12       53.57       53.30      4.52 o 
   8   1  12       80.88       59.72      4.17 o 
   9   1  12      261.94      270.86      6.62 o 
  10   1  12       20.22       19.51      2.78 o 
 -18   2  12       25.62       34.17      3.06 o 
 -17   2  12        5.97        5.26      2.39 o 
 -16   2  12        3.75        2.37      2.87 o 
 -15   2  12        4.61        2.89      2.56 o 
 -14   2  12        0.90        2.57      2.14 o 
 -13   2  12      110.73      106.93      4.58 o 
 -12   2  12       11.48        8.70      2.76 o 
 -11   2  12        3.08        1.64      2.46 o 
 -10   2  12        1.66        5.34      2.36 o 
  -9   2  12       34.07       38.48      3.18 o 
  -8   2  12       11.07       17.87      2.49 o 
  -7   2  12        7.99        7.64      1.52 o 
  -6   2  12      239.23      252.94      6.78 o 
  -5   2  12        0.10        3.03      1.27 o 
  -4   2  12       10.18       14.44      1.75 o 
  -3   2  12        0.92       -0.22      1.41 o 
  -2   2  12       54.18       56.30      3.46 o 
  -1   2  12       29.98       28.51      5.03 o 
   0   2  12      113.97      107.29      7.55 o 
   1   2  12        3.84        8.70      3.74 o 
   2   2  12        2.51        1.73      3.78 o 
   3   2  12      110.56       99.80      6.42 o 
   4   2  12       12.79       12.12      2.46 o 
   5   2  12      279.30      260.19      8.39 o 
   6   2  12       71.49       72.10      6.99 o 
   7   2  12       67.69       69.83      4.51 o 
   8   2  12        0.09        0.11      2.33 o 
   9   2  12        4.36        5.16      2.42 o 
  10   2  12       12.53       14.27      2.27 o 
 -18   3  12        9.12        7.75      1.75 o 
 -17   3  12       73.10       60.59      4.26 o 
 -16   3  12        0.82        4.40      3.40 o 
 -15   3  12      817.45      754.31     23.30 o 
 -14   3  12       39.94       33.26      3.65 o 
 -13   3  12      139.19      145.18      4.42 o 
 -12   3  12     1384.99     1356.19     28.24 o 
 -11   3  12     3588.09     3682.81     67.45 o 
 -10   3  12     2621.23     2626.46     48.51 o 
  -9   3  12      507.00      586.49     13.55 o 
  -8   3  12      226.27      264.62     13.12 o 
  -7   3  12     1223.01     1268.84     27.54 o 
  -6   3  12      487.60      475.93     10.48 o 
  -5   3  12     1817.09     1749.01     30.12 o 
  -4   3  12        2.22       16.81      2.30 o 
  -3   3  12     1194.63     1038.48     23.22 o 
  -2   3  12      633.01      660.62     19.31 o 
  -1   3  12      432.06      391.00     26.85 o 
   0   3  12      448.09      427.30     18.43 o 
   1   3  12     4200.76     3718.23    121.00 o 
   2   3  12      239.90      190.41      8.19 o 
   3   3  12      306.31      295.70     12.75 o 
   4   3  12       50.97       49.38      3.53 o 
   5   3  12      400.37      438.81     10.81 o 
   6   3  12       79.06       75.97      4.94 o 
   7   3  12      159.59      179.87      6.38 o 
   8   3  12       17.10       22.44      2.84 o 
   9   3  12      104.04      113.55      5.87 o 
  10   3  12       21.09       17.09      4.22 o 
 -17   4  12       52.48       34.79      2.71 o 
 -16   4  12       44.53       66.20      5.28 o 
 -15   4  12      290.77      337.37     12.44 o 
 -14   4  12      924.91      871.12     19.19 o 
 -13   4  12      141.52      145.01      5.19 o 
 -12   4  12     4408.19     4362.09     63.71 o 
 -11   4  12     1739.92     1749.37     51.88 o 
 -10   4  12      884.06      901.40     26.79 o 
  -9   4  12     1468.16     1494.90     26.73 o 
  -8   4  12     2958.68     3248.34     84.71 o 
  -7   4  12     2794.14     2824.56     63.83 o 
  -6   4  12     2371.16     2276.56     46.75 o 
  -5   4  12       35.60       69.76      4.97 o 
  -4   4  12     1390.56     1326.78     43.53 o 
  -3   4  12     2844.62     2474.29     71.99 o 
  -2   4  12       64.09      123.05     13.96 o 
  -1   4  12     2146.20     2052.84     59.63 o 
   0   4  12     1339.60     1402.94     42.19 o 
   1   4  12     1497.11     1368.85     32.04 o 
   2   4  12     2851.23     2590.70     52.91 o 
   3   4  12        0.66       15.94      3.02 o 
   4   4  12     1075.05     1014.56     22.84 o 
   5   4  12      594.51      522.63     13.19 o 
   6   4  12      184.12      180.67      6.70 o 
   7   4  12       64.85       61.44      4.44 o 
   8   4  12       15.37       24.15      3.17 o 
   9   4  12      118.08      137.64      8.30 o 
 -16   5  12      216.05      209.85      6.96 o 
 -15   5  12        7.93       12.01      3.05 o 
 -14   5  12       41.73       44.29      3.79 o 
 -13   5  12       26.37       25.91      3.00 o 
 -12   5  12       19.41       24.31      2.98 o 
 -11   5  12      192.00      177.81      7.30 o 
 -10   5  12       18.05       18.89      3.04 o 
  -9   5  12      293.17      278.42      9.26 o 
  -8   5  12       55.09       55.44      5.36 o 
  -7   5  12     1768.65     1761.41     43.97 o 
  -6   5  12      102.73      107.75      8.75 o 
  -5   5  12      214.19      197.39     11.22 o 
  -4   5  12      105.04       97.03      7.14 o 
  -3   5  12      567.03      550.75     40.35 o 
  -2   5  12      125.39      133.13     21.36 o 
  -1   5  12        0.39       -0.39      2.22 o 
   0   5  12      362.67      338.18      9.48 o 
   1   5  12        0.30        2.87      2.39 o 
   2   5  12       14.21       14.73      2.96 o 
   3   5  12      529.68      477.17     21.25 o 
   4   5  12      357.13      359.45     17.43 o 
   5   5  12       24.25       20.66      5.64 o 
   6   5  12      230.96      229.44      8.80 o 
   7   5  12       57.66       69.88      4.93 o 
   8   5  12      374.68      379.22     11.45 o 
   9   5  12       61.87       69.07      5.64 o 
 -16   6  12      113.13      127.29      5.45 o 
 -15   6  12       56.20       51.69      4.44 o 
 -14   6  12        0.22        3.90      2.41 o 
 -13   6  12       22.24       22.86      2.82 o 
 -12   6  12       61.94       56.93      3.98 o 
 -11   6  12       70.50       63.40      4.91 o 
 -10   6  12       38.92       38.12      3.49 o 
  -9   6  12       17.01       16.16      3.01 o 
  -8   6  12      240.56      239.35     10.06 o 
  -7   6  12       60.00       67.95      5.72 o 
  -6   6  12       75.63       69.61      6.36 o 
  -5   6  12      109.41       85.79      6.12 o 
  -4   6  12       28.34       15.21      2.86 o 
  -3   6  12       29.03       33.70      3.96 o 
  -2   6  12       18.32       18.13      3.14 o 
  -1   6  12      452.73      416.34     10.27 o 
   0   6  12       73.83       76.74      6.25 o 
   1   6  12      203.25      189.53      9.89 o 
   2   6  12       54.15       43.09      6.64 o 
   3   6  12      108.37      116.55      9.46 o 
   4   6  12       87.38      108.42      8.80 o 
   5   6  12       30.05       35.70      6.31 o 
   6   6  12       55.99       68.90      6.81 o 
   7   6  12       26.26       24.88      5.09 o 
   8   6  12      110.67       84.67      6.14 o 
 -14   7  12       61.30       84.56      4.43 o 
 -13   7  12      443.72      439.36     12.07 o 
 -12   7  12       54.11       56.00      3.73 o 
 -11   7  12      105.68      107.70      4.93 o 
 -10   7  12     1132.81     1113.51     19.16 o 
  -9   7  12      494.71      462.76     10.73 o 
  -8   7  12     3272.73     3236.50     56.47 o 
  -7   7  12       94.49      117.55      5.19 o 
  -6   7  12     1058.62     1046.72     21.69 o 
  -5   7  12     1005.29     1033.67     20.73 o 
  -4   7  12      652.42      664.36     14.45 o 
  -3   7  12       25.37       39.62      6.65 o 
  -2   7  12     1558.74     1431.00     39.17 o 
  -1   7  12      710.42      679.62     28.15 o 
   0   7  12     2058.52     1907.80     54.17 o 
   1   7  12      252.64      265.74     12.97 o 
   2   7  12      112.45      107.33      7.16 o 
   3   7  12      359.38      336.50     22.91 o 
   4   7  12      312.20      288.01     17.52 o 
   5   7  12      112.05      139.43      6.21 o 
   6   7  12     1754.83     1722.55     62.43 o 
   7   7  12      512.18      496.26     19.59 o 
 -13   8  12      299.24      292.17      9.62 o 
 -12   8  12        1.17        0.64      1.74 o 
 -11   8  12      443.25      438.82      8.82 o 
 -10   8  12       18.93       17.41      2.58 o 
  -9   8  12      550.86      558.23     12.04 o 
  -8   8  12        0.39        3.10      1.91 o 
  -7   8  12      157.14      130.49      4.33 o 
  -6   8  12      832.17      876.48     14.52 o 
  -5   8  12      218.84      212.16      6.21 o 
  -4   8  12      294.26      267.89     11.00 o 
  -3   8  12       59.15       60.13      8.99 o 
  -2   8  12     1481.20     1429.93     31.32 o 
  -1   8  12      654.18      610.81     15.08 o 
   0   8  12      304.65      303.41     13.13 o 
   1   8  12      733.07      790.80     24.65 o 
   2   8  12       49.41       60.10      7.47 o 
   3   8  12      319.39      299.35     14.28 o 
   4   8  12     1794.01     1697.81     61.60 o 
   5   8  12      168.17      128.51      7.80 o 
 -11   9  12        0.60        1.86      2.40 o 
 -10   9  12       42.17       55.74      5.56 o 
  -9   9  12       19.52       26.97      2.50 o 
  -8   9  12       14.04       11.25      1.80 o 
  -7   9  12       11.16       12.25      2.03 o 
  -6   9  12        6.94        8.65      1.92 o 
  -5   9  12        5.68        6.02      1.66 o 
  -4   9  12       32.22       30.36      2.71 o 
  -3   9  12       25.15       22.74      2.46 o 
  -2   9  12       10.34       12.18      2.23 o 
  -1   9  12        1.01       -4.73      4.73 o 
   0   9  12        5.60        1.32      7.31 o 
   1   9  12       55.65       59.51      5.18 o 
   2   9  12       79.80       85.18      4.37 o 
   3   9  12        0.49        1.30      1.44 o 
  -8  10  12      249.47      223.81     11.62 o 
  -7  10  12      148.98      121.60      3.99 o 
  -6  10  12        7.39        7.01      1.83 o 
  -5  10  12       97.42       96.76      3.65 o 
  -4  10  12        1.15       -1.02      1.60 o 
  -3  10  12      375.50      335.73      8.99 o 
  -2  10  12       17.68       13.23      5.57 o 
  -1  10  12      403.18      398.84     18.66 o 
   0  10  12       46.42       54.62      4.32 o 
 -17   0  13        2.69       -3.15      3.82 o 
 -15   0  13        1.52       -0.01      2.87 o 
 -13   0  13        0.74       -0.24      2.75 o 
 -11   0  13        3.12        5.61      2.91 o 
  -9   0  13        3.58        2.92      2.41 o 
  -7   0  13        0.89        3.29      1.98 o 
  -5   0  13        0.18        1.10      1.78 o 
  -3   0  13        0.80        3.18      2.50 o 
  -1   0  13        2.32       -0.07      4.62 o 
   1   0  13       57.19       84.67     23.24 o 
   3   0  13      406.87      334.44     37.27 o 
   5   0  13        9.73       13.37      4.06 o 
   7   0  13       55.30       46.52      5.49 o 
   9   0  13        0.35       -0.50      2.98 o 
 -18   1  13       28.71       23.05      2.90 o 
 -17   1  13      966.77      891.15     25.89 o 
 -16   1  13      690.92      688.75     21.43 o 
 -15   1  13        7.53       33.79      4.15 o 
 -14   1  13       34.06       30.97      2.97 o 
 -13   1  13      265.90      228.43      6.96 o 
 -12   1  13       26.34       30.50      3.81 o 
 -11   1  13      487.99      403.37      8.97 o 
 -10   1  13      917.92      898.54     16.03 o 
  -9   1  13      894.65      916.60     14.03 o 
  -8   1  13     1499.26     1620.65     24.30 o 
  -7   1  13      639.66      632.03      9.52 o 
  -6   1  13       89.42      115.54      4.79 o 
  -5   1  13       40.41       61.65      2.79 o 
  -4   1  13     1210.52     1273.72     18.79 o 
  -3   1  13      272.66      246.29     12.67 o 
  -2   1  13       20.35       28.96      2.89 o 
  -1   1  13      754.25      657.70     45.62 o 
   0   1  13      885.94      867.22     53.35 o 
   1   1  13       15.47       16.53      5.02 o 
   2   1  13      286.10      405.60     33.58 o 
   3   1  13     6829.83     6517.18    214.59 o 
   4   1  13     3111.38     3011.79     50.74 o 
   5   1  13     2411.16     2374.54     35.00 o 
   6   1  13        8.12       13.52      2.50 o 
   7   1  13      534.72      555.22     10.41 o 
   8   1  13       44.10       43.04      2.86 o 
   9   1  13       70.35       66.48      3.64 o 
  10   1  13      140.12      151.50     10.66 o 
 -18   2  13      571.36      518.97     12.38 o 
 -17   2  13      560.71      599.02     18.26 o 
 -16   2  13     1876.54     1695.29     46.96 o 
 -15   2  13      194.15      190.97      5.81 o 
 -14   2  13      227.80      218.90      5.88 o 
 -13   2  13     3425.31     3244.72     53.40 o 
 -12   2  13       94.38      122.76      5.53 o 
 -11   2  13        3.15        9.10      2.76 o 
 -10   2  13       24.40       27.29      2.98 o 
  -9   2  13       69.19       60.59      4.75 o 
  -8   2  13        3.87       18.68      4.50 o 
  -7   2  13      209.80      230.75      5.54 o 
  -6   2  13     1726.83     1900.83     27.55 o 
  -5   2  13      174.86      200.44      4.95 o 
  -4   2  13      119.94      172.64      5.79 o 
  -3   2  13     2025.92     1957.17     43.58 o 
  -2   2  13      181.56      185.36      9.19 o 
  -1   2  13      746.91      682.00     25.98 o 
   0   2  13      104.46      128.52     21.45 o 
   1   2  13      594.12      614.73     31.84 o 
   2   2  13      446.39      448.94     15.82 o 
   3   2  13     1909.09     1881.87     71.34 o 
   4   2  13      364.57      420.77      7.16 o 
   5   2  13      863.16      818.13     15.54 o 
   6   2  13        5.64        7.95      2.15 o 
   7   2  13        9.71       12.92      4.42 o 
   8   2  13       57.71       63.92      8.77 o 
   9   2  13        4.62        9.06      2.88 o 
 -17   3  13       66.25       65.95      4.18 o 
 -16   3  13        0.05       -0.45      2.62 o 
 -15   3  13      839.08      835.91     19.80 o 
 -14   3  13        0.58        6.60      2.03 o 
 -13   3  13       93.76      106.33      5.72 o 
 -12   3  13       23.95       29.86      3.05 o 
 -11   3  13     1261.30     1310.10     41.36 o 
 -10   3  13      122.99      160.17      6.17 o 
  -9   3  13     2730.20     2782.00     52.19 o 
  -8   3  13      258.33      280.04      8.60 o 
  -7   3  13     1551.24     1539.92     36.10 o 
  -6   3  13      614.89      583.90     11.80 o 
  -5   3  13      163.07      165.62      5.08 o 
  -4   3  13      449.56      460.68      9.30 o 
  -3   3  13     1094.67     1024.97     28.43 o 
  -2   3  13       25.59       21.62      3.50 o 
  -1   3  13      173.40      163.50     10.00 o 
   0   3  13      126.04      112.51     13.53 o 
   1   3  13      479.96      423.98     13.18 o 
   2   3  13       39.78       40.28      6.02 o 
   3   3  13      202.10      172.07      6.09 o 
   4   3  13      214.10      237.69      6.31 o 
   5   3  13      321.57      330.99      7.68 o 
   6   3  13      108.64      107.01      4.17 o 
   7   3  13       14.23       11.94      2.14 o 
   8   3  13       29.07       22.78      3.07 o 
   9   3  13      271.14      260.29      8.33 o 
 -17   4  13        2.45        6.01      1.64 o 
 -16   4  13       26.43       28.32      4.22 o 
 -15   4  13       42.16       48.62     11.46 o 
 -14   4  13        4.02        2.47      2.56 o 
 -13   4  13        2.70        3.60      2.00 o 
 -12   4  13       66.30       77.59      3.90 o 
 -11   4  13       20.81       20.12      2.90 o 
 -10   4  13       44.51       44.89      5.30 o 
  -9   4  13       69.49       63.20      6.45 o 
  -8   4  13       24.93       30.73      3.89 o 
  -7   4  13        6.93       10.75      2.97 o 
  -6   4  13       64.36       58.73      4.81 o 
  -5   4  13       84.61       83.93      6.63 o 
  -4   4  13       64.08       68.19      5.92 o 
  -3   4  13      373.61      342.24     12.84 o 
  -2   4  13      181.20      152.31     16.50 o 
  -1   4  13       34.70       39.53      4.00 o 
   0   4  13        3.78        4.37      2.22 o 
   1   4  13       85.42       78.56      4.25 o 
   2   4  13      247.07      231.26      6.01 o 
   3   4  13       19.80       26.10      2.91 o 
   4   4  13       25.91       26.44      4.72 o 
   5   4  13      108.19      104.35      4.48 o 
   6   4  13       50.05       53.76      3.44 o 
   7   4  13       12.83        9.78      2.07 o 
   8   4  13        8.25        7.47      2.08 o 
 -16   5  13      243.52      195.05      8.47 o 
 -15   5  13       10.06        6.98      2.76 o 
 -14   5  13      168.09      160.84      5.39 o 
 -13   5  13       13.66       27.15      2.90 o 
 -12   5  13        1.99        2.67      2.05 o 
 -11   5  13      856.63      836.62     15.12 o 
 -10   5  13      545.71      559.42     12.39 o 
  -9   5  13      875.87      861.40     25.82 o 
  -8   5  13     1937.93     1839.15     40.45 o 
  -7   5  13        0.61       10.31      4.56 o 
  -6   5  13        7.23        5.72      3.00 o 
  -5   5  13      125.33      138.03      5.35 o 
  -4   5  13     1102.37      973.76     21.76 o 
  -3   5  13      613.78      619.88     15.00 o 
  -2   5  13      518.26      548.44     15.10 o 
  -1   5  13        2.10        1.58      4.34 o 
   0   5  13      563.21      522.52     12.02 o 
   1   5  13      181.62      160.31      7.79 o 
   2   5  13     1484.33     1474.24     44.36 o 
   3   5  13      607.46      550.05     23.74 o 
   4   5  13      212.25      195.54     13.37 o 
   5   5  13       93.47       83.25      5.75 o 
   6   5  13      127.54      120.52      7.08 o 
   7   5  13      455.07      461.38     13.38 o 
 -15   6  13      197.35      221.65      8.22 o 
 -14   6  13      504.87      539.77     14.20 o 
 -13   6  13      706.86      726.27     15.53 o 
 -12   6  13      420.85      440.00     12.51 o 
 -11   6  13      353.59      341.55      7.53 o 
 -10   6  13      539.16      532.07     10.52 o 
  -9   6  13       84.36      114.35      6.06 o 
  -8   6  13     1824.17     1844.25     32.28 o 
  -7   6  13     1830.46     1919.53     33.28 o 
  -6   6  13     1727.62     1660.71     34.52 o 
  -5   6  13      827.20      686.32     19.13 o 
  -4   6  13     1748.87     1636.99     40.32 o 
  -3   6  13      396.26      365.28     12.06 o 
  -2   6  13       18.44       18.15      8.07 o 
  -1   6  13      836.34      844.50     19.98 o 
   0   6  13      262.82      285.48     10.15 o 
   1   6  13      281.32      258.97     11.60 o 
   2   6  13      352.22      361.10     14.13 o 
   3   6  13      508.26      541.25     22.75 o 
   4   6  13      117.23      131.66      8.97 o 
   5   6  13      130.44      140.79      8.80 o 
   6   6  13      126.40      133.28      4.72 o 
   7   6  13      238.62      202.06      9.80 o 
 -14   7  13       17.29       10.70      2.43 o 
 -13   7  13       30.56       37.80      3.75 o 
 -12   7  13       91.52       94.81      4.03 o 
 -11   7  13       31.61       29.27      3.31 o 
 -10   7  13       42.92       50.29      3.54 o 
  -9   7  13       56.91       48.59      3.33 o 
  -8   7  13      152.58      168.00      5.19 o 
  -7   7  13       29.21       25.71      3.12 o 
  -6   7  13       21.49       23.13      3.52 o 
  -5   7  13        0.91        6.01      3.06 o 
  -4   7  13        5.91        5.50      3.06 o 
  -3   7  13       53.93       51.07      7.16 o 
  -2   7  13       72.75       74.62      7.30 o 
  -1   7  13        8.60        7.78      3.07 o 
   0   7  13       78.13       68.09      4.90 o 
   1   7  13        7.63        9.08      3.54 o 
   2   7  13       79.22       77.54      7.31 o 
   3   7  13        3.04        6.99      2.87 o 
   4   7  13       14.50        9.99      5.64 o 
   5   7  13      251.92      221.81     11.29 o 
   6   7  13       25.00       23.74      5.15 o 
 -12   8  13        7.45        5.02      2.35 o 
 -11   8  13       15.59       12.33      2.14 o 
 -10   8  13        8.92        5.99      1.83 o 
  -9   8  13      113.95      122.35      4.74 o 
  -8   8  13      105.18       95.72      3.51 o 
  -7   8  13      528.19      480.32      8.75 o 
  -6   8  13       10.86       13.02      2.77 o 
  -5   8  13      219.02      246.38      7.04 o 
  -4   8  13       61.09       54.78      4.43 o 
  -3   8  13      438.34      423.55     13.49 o 
  -2   8  13      218.38      216.71      7.49 o 
  -1   8  13        0.30        0.90      3.03 o 
   0   8  13       56.73       55.43      5.47 o 
   1   8  13     1124.20     1175.64     34.51 o 
   2   8  13        4.78        0.33      4.48 o 
   3   8  13      346.69      331.06     14.78 o 
   4   8  13      367.25      351.65     14.94 o 
 -10   9  13       15.66       15.69      7.39 o 
  -9   9  13     1265.82     1149.84     20.48 o 
  -8   9  13      408.79      377.37      8.30 o 
  -7   9  13        0.97        0.36      1.69 o 
  -6   9  13      366.78      414.71      8.10 o 
  -5   9  13       71.92       86.60      3.02 o 
  -4   9  13       70.57       56.07      3.71 o 
  -3   9  13        5.23        7.09      2.11 o 
  -2   9  13      447.45      480.48     11.66 o 
  -1   9  13       67.81       84.18      5.70 o 
   0   9  13      440.53      445.80     14.36 o 
   1   9  13      167.04      144.02      8.05 o 
   2   9  13       93.69       76.37      5.64 o 
  -5  10  13      990.91      912.66     33.04 o 
  -4  10  13        8.39       -0.17      2.16 o 
  -3  10  13      114.46      109.74      5.81 o 
 -18   0  14       88.45       85.01      6.81 o 
 -16   0  14      506.06      466.71     21.92 o 
 -14   0  14      503.42      529.30     22.41 o 
 -12   0  14     1470.61     1365.64     38.27 o 
 -10   0  14      762.21      639.88     14.70 o 
  -8   0  14     2139.72     2137.67     50.73 o 
  -6   0  14     8358.93     8969.49    175.33 o 
  -4   0  14      565.20      629.96     41.22 o 
  -2   0  14       61.90       46.97      8.43 o 
   0   0  14      675.58      729.36     68.24 o 
   2   0  14     9694.51    10344.57    414.57 o 
   4   0  14     5102.05     5065.70     96.84 o 
   6   0  14     1282.71     1417.11     28.35 o 
   8   0  14      908.22      929.05     27.40 o 
 -18   1  14       76.04       68.91      3.55 o 
 -17   1  14      465.61      477.80     15.20 o 
 -16   1  14      486.76      462.76     15.44 o 
 -15   1  14      349.47      373.23      8.94 o 
 -14   1  14       44.87       42.59      4.17 o 
 -13   1  14      566.47      585.98     14.31 o 
 -12   1  14      180.19      155.67      6.24 o 
 -11   1  14      131.68      100.53      4.45 o 
 -10   1  14      822.49      816.14     14.25 o 
  -9   1  14      497.75      515.87     10.53 o 
  -8   1  14     1375.19     1508.69     26.00 o 
  -7   1  14      886.66      845.93     12.99 o 
  -6   1  14       18.89       19.23      2.16 o 
  -5   1  14      127.07      110.08      3.60 o 
  -4   1  14      547.79      549.47     17.57 o 
  -3   1  14        1.03        4.52      2.00 o 
  -2   1  14       56.15       56.64      8.29 o 
  -1   1  14     2045.83     1922.48    161.38 o 
   0   1  14      191.18      222.23     23.16 o 
   1   1  14        3.07       33.24     13.60 o 
   2   1  14       39.12       33.56      3.83 o 
   3   1  14      996.48     1044.70     15.37 o 
   4   1  14      965.37      972.46     13.91 o 
   5   1  14      496.58      524.28      9.26 o 
   6   1  14      200.71      186.46      6.74 o 
   7   1  14      423.46      434.62      8.29 o 
   8   1  14        3.66        6.63      1.97 o 
   9   1  14        7.85        3.89      2.71 o 
 -18   2  14        0.07       -1.48      1.87 o 
 -17   2  14        0.33        4.98      2.47 o 
 -16   2  14        9.20        7.02      3.05 o 
 -15   2  14        2.06        1.07      2.03 o 
 -14   2  14       15.98       19.25      2.54 o 
 -13   2  14       14.82       21.20      3.75 o 
 -12   2  14       12.67        7.75      2.74 o 
 -11   2  14        0.05        2.37      2.71 o 
 -10   2  14        4.16        1.61      2.20 o 
  -9   2  14       69.38       73.16      4.07 o 
  -8   2  14       16.17       18.62      2.58 o 
  -7   2  14       13.18       13.04      2.14 o 
  -6   2  14       34.22       35.93      2.78 o 
  -5   2  14       70.36       74.39      3.40 o 
  -4   2  14        2.89        2.70      1.53 o 
  -3   2  14        2.89        4.14      2.30 o 
  -2   2  14        0.99       -1.22      3.23 o 
  -1   2  14        1.06        5.01      3.78 o 
   0   2  14       66.81       77.44      5.70 o 
   1   2  14       16.07       12.31      3.54 o 
   2   2  14        4.26        6.80      2.69 o 
   3   2  14       18.08       19.30      2.31 o 
   4   2  14       71.01       65.80      2.92 o 
   5   2  14       27.95       26.97      4.83 o 
   6   2  14       36.00       33.44      4.46 o 
   7   2  14       24.84       18.79      3.09 o 
   8   2  14        0.02       -1.18      2.73 o 
 -17   3  14       13.86       19.44      3.03 o 
 -16   3  14        1.23        7.27      2.86 o 
 -15   3  14     1371.24     1465.67     32.66 o 
 -14   3  14       14.68       22.83      2.99 o 
 -13   3  14        2.02        5.71      2.17 o 
 -12   3  14     1493.60     1433.04     27.25 o 
 -11   3  14        2.99       20.04      3.99 o 
 -10   3  14     1382.23     1284.25     43.85 o 
  -9   3  14     6411.85     6329.76    110.91 o 
  -8   3  14      561.86      584.55     12.61 o 
  -7   3  14     1167.94     1084.88     22.19 o 
  -6   3  14      752.75      790.76     23.34 o 
  -5   3  14        0.56        7.33      2.20 o 
  -4   3  14     1132.89     1078.01     24.54 o 
  -3   3  14     1305.61     1183.45     32.24 o 
  -2   3  14      904.85      827.32     91.48 o 
  -1   3  14        6.35        9.15      3.52 o 
   0   3  14      330.61      319.72     10.49 o 
   1   3  14        8.18       20.46      3.74 o 
   2   3  14        1.13        2.15      2.88 o 
   3   3  14       22.10       19.07      4.11 o 
   4   3  14        4.37        6.21      2.08 o 
   5   3  14      409.57      431.44     11.18 o 
   6   3  14        1.39        6.01      2.58 o 
   7   3  14      313.26      313.25      8.27 o 
   8   3  14       18.58       13.92      2.69 o 
 -17   4  14      130.75      116.88      5.28 o 
 -16   4  14      513.10      483.30     15.09 o 
 -15   4  14        8.54       15.85      2.55 o 
 -14   4  14      915.76      853.03     15.64 o 
 -13   4  14      297.56      308.57      6.94 o 
 -12   4  14     1158.47     1108.64     21.16 o 
 -11   4  14      114.77      120.92      6.80 o 
 -10   4  14     1580.11     1574.78     32.69 o 
  -9   4  14      968.86      964.33     21.61 o 
  -8   4  14     3155.33     3032.78     60.75 o 
  -7   4  14       34.80       60.77      4.53 o 
  -6   4  14       52.05       73.00      6.75 o 
  -5   4  14     1010.81     1074.14     29.93 o 
  -4   4  14      818.33      661.82     16.59 o 
  -3   4  14     1327.12     1369.53     35.32 o 
  -2   4  14     4051.81     3704.42     77.51 o 
  -1   4  14      883.69      832.89     15.56 o 
   0   4  14     3101.82     2837.80     55.29 o 
   1   4  14      174.52      181.23      4.43 o 
   2   4  14       26.37       32.13      3.07 o 
   3   4  14      115.73      117.88      4.59 o 
   4   4  14      528.71      530.39     13.07 o 
   5   4  14      770.92      812.94     18.34 o 
   6   4  14        1.70        0.14      2.27 o 
   7   4  14       30.23       38.09      5.02 o 
   8   4  14        2.03        9.46      3.32 o 
 -16   5  14        7.67       11.59      2.40 o 
 -15   5  14        2.13        9.13      2.64 o 
 -14   5  14        1.29        3.57      2.80 o 
 -13   5  14       36.50       36.96      2.94 o 
 -12   5  14       28.97       23.51      2.80 o 
 -11   5  14       81.29       82.88      4.45 o 
 -10   5  14       11.27       11.11      2.69 o 
  -9   5  14        0.55        3.87      2.49 o 
  -8   5  14     1371.98     1286.44     30.08 o 
  -7   5  14     1010.78     1046.16     36.62 o 
  -6   5  14       88.39       82.03      4.38 o 
  -5   5  14      173.94      150.64      5.23 o 
  -4   5  14      215.10      194.71      7.04 o 
  -3   5  14      107.23       97.27      4.98 o 
  -2   5  14      152.34      138.97      7.64 o 
  -1   5  14        1.80        4.93      3.54 o 
   0   5  14       42.53       34.09      3.91 o 
   1   5  14      346.74      313.04      8.86 o 
   2   5  14       76.72       76.78      6.31 o 
   3   5  14        1.21        0.83      2.82 o 
   4   5  14      265.39      278.76     16.85 o 
   5   5  14        8.98       10.61      2.87 o 
   6   5  14        0.91        1.73      2.40 o 
   7   5  14      141.17      137.14      7.64 o 
 -15   6  14        3.70        2.98      2.22 o 
 -14   6  14      181.83      185.61      9.27 o 
 -13   6  14       23.72       25.85      3.47 o 
 -12   6  14        3.19        2.66      2.17 o 
 -11   6  14        0.97        1.23      2.16 o 
 -10   6  14       68.55       69.73      4.23 o 
  -9   6  14       14.27       18.92      2.63 o 
  -8   6  14       53.44       49.01      3.44 o 
  -7   6  14      132.45      134.67      5.72 o 
  -6   6  14       13.68       10.21      2.86 o 
  -5   6  14       24.47       24.02      3.40 o 
  -4   6  14      288.70      265.95     12.12 o 
  -3   6  14      114.75      116.80      6.23 o 
  -2   6  14        0.99        3.01      3.00 o 
  -1   6  14        7.53        8.96      3.23 o 
   0   6  14       20.03       15.15      3.69 o 
   1   6  14       14.40       13.69      4.09 o 
   2   6  14        9.21       14.59      7.31 o 
   3   6  14       76.13       77.28      4.85 o 
   4   6  14        0.57       -3.32      3.32 o 
   5   6  14        0.26       -0.50      3.15 o 
   6   6  14      101.69       90.65      6.64 o 
 -14   7  14      291.28      284.41     13.45 o 
 -13   7  14       61.40       90.82      6.23 o 
 -12   7  14      983.55      996.46     37.64 o 
 -11   7  14        0.03        4.82      2.05 o 
 -10   7  14     2699.15     2587.67     41.46 o 
  -9   7  14       22.53       19.20      2.51 o 
  -8   7  14      203.35      177.90      5.52 o 
  -7   7  14       87.78       73.07      6.76 o 
  -6   7  14       68.09       57.74      4.72 o 
  -5   7  14     1173.73     1180.07     23.00 o 
  -4   7  14      141.56      158.03      6.04 o 
  -3   7  14      136.37      128.17      5.88 o 
  -2   7  14        2.89        8.96      2.92 o 
  -1   7  14      179.93      162.31     12.97 o 
   0   7  14       37.66       39.49      4.04 o 
   1   7  14      203.76      198.40     10.79 o 
   2   7  14        6.76       15.61      3.82 o 
   3   7  14       27.20       26.10      3.19 o 
   4   7  14      946.85      938.39     35.36 o 
   5   7  14      827.06      770.04     28.89 o 
 -12   8  14        5.60        2.49      3.32 o 
 -11   8  14      393.59      325.50      8.51 o 
 -10   8  14       13.56       13.20      3.49 o 
  -9   8  14        2.03        5.76      1.84 o 
  -8   8  14      496.69      489.60     11.20 o 
  -7   8  14      773.47      735.06     13.13 o 
  -6   8  14      860.33      808.99     16.11 o 
  -5   8  14     2005.97     1992.87     36.70 o 
  -4   8  14      255.24      287.80      8.82 o 
  -3   8  14     2463.97     2458.97     51.92 o 
  -2   8  14      183.34      184.02      6.56 o 
  -1   8  14      420.49      400.05     13.04 o 
   0   8  14        4.59        5.51      3.17 o 
   1   8  14     1198.57     1167.01     43.50 o 
   2   8  14      128.04      113.40      7.80 o 
   3   8  14      288.91      285.40     12.62 o 
  -9   9  14       72.12       77.07      5.51 o 
  -8   9  14        1.23        3.89      1.61 o 
  -7   9  14        2.05        0.61      1.55 o 
  -6   9  14       40.31       41.65      4.40 o 
  -5   9  14        9.37        7.54      2.06 o 
  -4   9  14       21.63       24.73      2.59 o 
  -3   9  14        3.58       -0.15      1.77 o 
  -2   9  14        1.68        0.81      2.71 o 
  -1   9  14        4.38        3.04      2.63 o 
   0   9  14       25.47       26.73      4.48 o 
 -17   0  15        0.11       -2.99      3.49 o 
 -15   0  15        3.27        4.66      3.03 o 
 -13   0  15        2.37        4.89      4.98 o 
 -11   0  15        0.07        2.90      2.60 o 
  -9   0  15       31.40       29.99      4.24 o 
  -7   0  15      192.10      195.95      7.75 o 
  -5   0  15        0.12        1.94      2.26 o 
  -3   0  15       18.50       13.66      6.06 o 
  -1   0  15       36.27       37.02     17.93 o 
   1   0  15      220.77      227.63     16.93 o 
   3   0  15      129.88      139.05     12.08 o 
   5   0  15       48.33       48.97      5.20 o 
   7   0  15       32.02       29.46      3.87 o 
 -17   1  15       24.49       32.79      4.23 o 
 -16   1  15      103.89      112.40      4.79 o 
 -15   1  15      271.24      234.13      7.26 o 
 -14   1  15       33.66       38.23      4.03 o 
 -13   1  15     2248.72     2171.43     41.73 o 
 -12   1  15      703.16      625.50     12.36 o 
 -11   1  15       12.13       20.12      3.15 o 
 -10   1  15      688.33      675.27     12.29 o 
  -9   1  15        8.13       12.98      2.09 o 
  -8   1  15      196.07      202.70      5.20 o 
  -7   1  15      381.30      335.00      7.63 o 
  -6   1  15       27.69       31.53      2.85 o 
  -5   1  15      301.84      287.12      6.97 o 
  -4   1  15       81.23       79.53      5.45 o 
  -3   1  15       32.83       19.87      3.67 o 
  -2   1  15       95.91       82.41     12.26 o 
  -1   1  15      693.43      519.50     53.13 o 
   0   1  15      172.76      163.47     16.27 o 
   1   1  15       32.44       28.78      5.63 o 
   2   1  15        2.09        9.48      2.32 o 
   3   1  15      642.02      667.61     11.75 o 
   4   1  15        9.96        9.66      2.24 o 
   5   1  15        6.89        7.42      1.87 o 
   6   1  15       25.91       17.21      2.47 o 
   7   1  15      116.22      127.34      7.07 o 
   8   1  15        0.17       -1.16      3.49 o 
 -17   2  15      376.03      383.28     12.33 o 
 -16   2  15       86.20       89.34      4.27 o 
 -15   2  15       73.72       59.12      4.03 o 
 -14   2  15      475.26      482.57     11.10 o 
 -13   2  15     3468.99     3095.59     54.54 o 
 -12   2  15      691.91      698.05     17.23 o 
 -11   2  15     1947.07     1830.77     38.48 o 
 -10   2  15       77.79       70.35      7.95 o 
  -9   2  15      864.33      826.14     15.81 o 
  -8   2  15      699.63      717.78     12.85 o 
  -7   2  15      475.57      448.50      8.90 o 
  -6   2  15     5528.44     5524.06     83.31 o 
  -5   2  15      535.60      474.60     10.10 o 
  -4   2  15     3045.72     3012.46     57.32 o 
  -3   2  15      367.30      345.17     20.39 o 
  -2   2  15      122.44      126.14      6.72 o 
  -1   2  15       10.55       18.78      3.40 o 
   0   2  15     1331.98     1406.24     35.54 o 
   1   2  15      340.23      391.33      7.25 o 
   2   2  15     1484.48     1440.27     22.91 o 
   3   2  15     1364.19     1410.87     22.35 o 
   4   2  15       45.43       54.77      4.30 o 
   5   2  15      772.47      773.64     21.78 o 
   6   2  15       40.08       36.89      8.05 o 
   7   2  15        3.88        1.89      2.41 o 
   8   2  15      331.78      363.10     14.94 o 
 -17   3  15       49.39       64.05      4.28 o 
 -16   3  15        1.30        0.43      2.52 o 
 -15   3  15      185.75      215.01      6.51 o 
 -14   3  15       36.53       35.94      3.25 o 
 -13   3  15       74.79       68.94      4.29 o 
 -12   3  15      456.46      410.71     17.00 o 
 -11   3  15      787.24      777.06     16.21 o 
 -10   3  15     1313.28     1278.15     24.71 o 
  -9   3  15      288.60      310.57      9.28 o 
  -8   3  15       63.71       65.57      6.33 o 
  -7   3  15       10.50       28.63      2.97 o 
  -6   3  15      165.64      168.40      5.27 o 
  -5   3  15      198.52      207.05      5.96 o 
  -4   3  15      228.25      220.66      7.19 o 
  -3   3  15       35.55       40.60      5.01 o 
  -2   3  15      110.20      108.03      5.77 o 
  -1   3  15      556.26      513.85     16.51 o 
   0   3  15       89.74       80.94      5.37 o 
   1   3  15      296.07      299.40      7.31 o 
   2   3  15      137.86      124.23      5.47 o 
   3   3  15        1.96        4.43      2.69 o 
   4   3  15       35.19       32.42      4.24 o 
   5   3  15        0.32        0.52      2.36 o 
   6   3  15      118.74      136.16      6.01 o 
   7   3  15       47.07       49.83      4.11 o 
 -16   4  15        7.99        9.06      2.57 o 
 -15   4  15       59.03       50.85      5.88 o 
 -14   4  15       24.12       16.04      2.11 o 
 -13   4  15       30.59       30.72      3.58 o 
 -12   4  15      238.70      242.43      7.76 o 
 -11   4  15        8.80        9.30      2.97 o 
 -10   4  15       23.16       16.50      2.76 o 
  -9   4  15        0.84       -1.37      2.57 o 
  -8   4  15      414.08      400.62     22.19 o 
  -7   4  15       96.94       89.52      5.05 o 
  -6   4  15       63.34       59.36      6.12 o 
  -5   4  15      178.64      156.43      6.87 o 
  -4   4  15      240.04      227.85      6.24 o 
  -3   4  15       45.67       38.71      3.32 o 
  -2   4  15      165.43      164.99      6.17 o 
  -1   4  15      118.68      119.55      3.75 o 
   0   4  15      166.40      157.71      4.25 o 
   1   4  15       46.07       49.94      5.19 o 
   2   4  15      112.64      112.18      5.10 o 
   3   4  15       80.45       77.04      3.25 o 
   4   4  15        2.70        2.28      2.43 o 
   5   4  15        1.76        3.23      2.21 o 
   6   4  15        6.20        3.19      2.52 o 
 -15   5  15       10.89        7.12      4.32 o 
 -14   5  15      121.79      124.83      9.05 o 
 -13   5  15      543.28      569.41     11.22 o 
 -12   5  15       73.23       81.04      4.28 o 
 -11   5  15       25.21       24.97      4.76 o 
 -10   5  15      135.85      125.22      6.04 o 
  -9   5  15      525.11      541.37     12.53 o 
  -8   5  15     2525.45     2356.31     41.48 o 
  -7   5  15     3866.82     3863.04     69.76 o 
  -6   5  15       25.49       60.07      6.89 o 
  -5   5  15     2130.72     2033.27     38.01 o 
  -4   5  15       10.12       23.17      3.40 o 
  -3   5  15     1664.06     1607.44     30.55 o 
  -2   5  15       27.97       32.52      3.45 o 
  -1   5  15      443.74      434.19     11.18 o 
   0   5  15      294.62      312.34     10.70 o 
   1   5  15       77.94       65.94      8.14 o 
   2   5  15       32.37       35.86      6.81 o 
   3   5  15       78.03       84.18      7.80 o 
   4   5  15      374.56      381.04     16.60 o 
   5   5  15        0.04        2.26      5.89 o 
 -14   6  15      758.88      630.89     20.02 o 
 -13   6  15       63.13       73.98      6.91 o 
 -12   6  15      120.38       99.72      4.20 o 
 -11   6  15      226.11      213.44      6.28 o 
 -10   6  15       64.96       59.60      3.92 o 
  -9   6  15       40.72       44.13      3.42 o 
  -8   6  15       25.87       24.81      2.80 o 
  -7   6  15      322.28      331.54     13.25 o 
  -6   6  15      248.81      253.14      9.29 o 
  -5   6  15       13.03       14.90      2.94 o 
  -4   6  15      283.77      286.79      8.00 o 
  -3   6  15      630.71      618.16     13.46 o 
  -2   6  15       65.08       49.69      5.01 o 
  -1   6  15       76.34      105.59     11.04 o 
   0   6  15       47.51       61.18      4.06 o 
   1   6  15      258.49      246.55     12.78 o 
   2   6  15      137.40      137.64      9.13 o 
   3   6  15       22.67       22.58      4.32 o 
 -13   7  15        3.27       -2.67      2.67 o 
 -12   7  15       19.80       26.62      2.82 o 
 -11   7  15       93.23       88.70      3.77 o 
 -10   7  15      297.46      297.07     10.12 o 
  -9   7  15        6.09       10.64      1.94 o 
  -8   7  15       20.30       16.37      2.62 o 
  -7   7  15       14.66       17.02      2.85 o 
  -6   7  15        8.48        8.43      2.80 o 
  -5   7  15      292.13      283.90     14.96 o 
  -4   7  15       79.87       80.69      4.75 o 
  -3   7  15       44.19       41.33      4.14 o 
  -2   7  15       71.96       74.49      4.60 o 
  -1   7  15       26.28       25.04      3.94 o 
   0   7  15      170.89      165.54      9.55 o 
   1   7  15        9.14       12.72      4.90 o 
   2   7  15       58.18       54.96      6.64 o 
   3   7  15       63.10       59.77      6.48 o 
 -11   8  15      108.45       90.12      3.53 o 
 -10   8  15        3.98        5.06      1.74 o 
  -9   8  15      229.24      223.07      6.27 o 
  -8   8  15       42.20       54.66      2.84 o 
  -7   8  15       80.63       87.85      3.38 o 
  -6   8  15      218.61      197.80      5.60 o 
  -5   8  15       95.33      106.81      4.43 o 
  -4   8  15      168.64      175.75      6.27 o 
  -3   8  15      171.98      180.25     12.53 o 
  -2   8  15        0.16        0.11      2.51 o 
  -1   8  15      106.10      103.33      5.07 o 
   0   8  15       62.23       45.49      5.98 o 
   1   8  15       57.50       47.48      5.64 o 
  -7   9  15        0.25       -0.50      2.16 o 
  -6   9  15       11.77       10.29      2.66 o 
  -5   9  15        3.42        5.07      1.79 o 
  -4   9  15      206.03      211.68      7.64 o 
  -3   9  15        2.02        4.75      2.43 o 
 -16   0  16       17.50       27.10      3.86 o 
 -14   0  16        0.67        1.83      3.98 o 
 -12   0  16        4.93       11.39      9.77 o 
 -10   0  16     1095.38     1151.56     34.17 o 
  -8   0  16      132.03      160.55      7.21 o 
  -6   0  16       68.75       66.27      7.14 o 
  -4   0  16     3051.47     2929.24    149.26 o 
  -2   0  16     7499.93     7268.23    292.54 o 
   0   0  16        0.09        1.02      4.70 o 
   2   0  16      164.51      129.75      6.45 o 
   4   0  16       66.94       95.69      7.55 o 
   6   0  16       24.03       20.15      3.62 o 
 -17   1  16      163.62      124.85      6.05 o 
 -16   1  16       29.81       26.39      2.94 o 
 -15   1  16       29.27       34.16      4.07 o 
 -14   1  16        0.59        7.57      2.36 o 
 -13   1  16      769.36      669.22     14.53 o 
 -12   1  16      247.40      253.72      8.52 o 
 -11   1  16      217.57      203.08      6.10 o 
 -10   1  16        6.65       12.12      2.91 o 
  -9   1  16      123.44      127.35      4.29 o 
  -8   1  16       85.14       86.02      3.70 o 
  -7   1  16       10.70       16.67      3.37 o 
  -6   1  16       56.43       54.85      3.23 o 
  -5   1  16       35.32       28.23      2.77 o 
  -4   1  16      527.19      520.09     16.21 o 
  -3   1  16      230.07      217.29     22.08 o 
  -2   1  16        8.47       11.91      4.87 o 
  -1   1  16        3.53        0.88      7.14 o 
   0   1  16      126.85      129.62      4.40 o 
   1   1  16        7.73       10.78      2.49 o 
   2   1  16       11.22       18.23      2.92 o 
   3   1  16     1382.94     1425.19     27.63 o 
   4   1  16     1226.58     1223.07     17.80 o 
   5   1  16      668.03      713.48     16.29 o 
   6   1  16      482.71      515.29     14.85 o 
   7   1  16      430.67      427.73     12.21 o 
 -17   2  16        2.15        4.48      3.32 o 
 -16   2  16       17.53       16.97      3.40 o 
 -15   2  16        0.62        0.94      2.34 o 
 -14   2  16        1.29        1.11      2.16 o 
 -13   2  16       28.81       29.64      4.76 o 
 -12   2  16        3.30        4.17      3.23 o 
 -11   2  16       28.22       30.81      3.72 o 
 -10   2  16        8.73        9.49      2.84 o 
  -9   2  16       16.13       14.66      4.04 o 
  -8   2  16        0.00        2.10      1.97 o 
  -7   2  16       32.75       33.33      2.98 o 
  -6   2  16       78.32       91.38      3.80 o 
  -5   2  16        0.40        1.50      1.69 o 
  -4   2  16       15.15       13.29      4.85 o 
  -3   2  16       12.32       13.03      2.55 o 
  -2   2  16        0.18        1.17      2.19 o 
  -1   2  16       16.66       22.91      1.96 o 
   0   2  16       25.96       23.43      2.02 o 
   1   2  16       43.43       41.10      2.65 o 
   2   2  16        2.59        3.00      1.89 o 
   3   2  16        4.32       -2.57      2.57 o 
   4   2  16       11.17       14.86      3.65 o 
   5   2  16      280.46      295.62      9.98 o 
   6   2  16       42.56       50.02      4.51 o 
 -16   3  16        0.37        9.30      3.82 o 
 -15   3  16       45.83       46.86      3.29 o 
 -14   3  16       26.22       15.62      2.73 o 
 -13   3  16      325.36      306.23      8.22 o 
 -12   3  16      105.66       88.04     11.83 o 
 -11   3  16     1628.49     1587.59     35.88 o 
 -10   3  16      977.63     1015.08     21.18 o 
  -9   3  16     1647.63     1685.60     28.33 o 
  -8   3  16      673.30      754.32     19.88 o 
  -7   3  16      556.09      593.46     12.70 o 
  -6   3  16       89.93       80.85      4.29 o 
  -5   3  16       28.09       32.35      2.92 o 
  -4   3  16      128.22      126.05      5.34 o 
  -3   3  16      269.98      273.35     11.33 o 
  -2   3  16       57.33       63.15      4.16 o 
  -1   3  16     2246.04     2194.20     37.57 o 
   0   3  16      519.91      510.73     10.38 o 
   1   3  16      883.86      903.84     15.03 o 
   2   3  16      160.72      182.94      6.61 o 
   3   3  16      122.43      133.39      5.04 o 
   4   3  16       24.88       21.46      3.08 o 
   5   3  16       87.96       92.94      4.21 o 
   6   3  16      197.80      208.96      7.28 o 
 -16   4  16       49.11       48.65      5.81 o 
 -15   4  16     1461.84     1323.19     30.41 o 
 -14   4  16       37.77       44.08      3.19 o 
 -13   4  16      140.11      131.70      6.28 o 
 -12   4  16     1580.88     1514.91     32.14 o 
 -11   4  16       62.07       77.60      4.82 o 
 -10   4  16      172.42      205.98      6.95 o 
  -9   4  16      194.89      208.76      7.21 o 
  -8   4  16      391.05      436.84     10.95 o 
  -7   4  16       62.70       73.34      9.23 o 
  -6   4  16     4671.10     4780.47     92.68 o 
  -5   4  16     1124.95     1098.11     24.29 o 
  -4   4  16      585.13      541.56     10.90 o 
  -3   4  16     1398.25     1370.17     23.78 o 
  -2   4  16      551.53      597.74     15.90 o 
  -1   4  16      953.49      909.18     19.75 o 
   0   4  16      189.92      222.17      7.94 o 
   1   4  16      698.36      766.94     18.43 o 
   2   4  16      931.38      899.39     17.92 o 
   3   4  16      283.19      275.07      7.67 o 
   4   4  16      812.41      881.02     16.88 o 
   5   4  16      128.37      123.98      8.22 o 
 -15   5  16        4.41        5.31      3.32 o 
 -14   5  16       53.46       56.11      4.31 o 
 -13   5  16       77.15       78.66      3.63 o 
 -12   5  16       18.11       24.48      3.12 o 
 -11   5  16       30.43       33.56      3.42 o 
 -10   5  16       13.64        8.55      2.33 o 
  -9   5  16      432.69      434.27     10.67 o 
  -8   5  16       43.04       53.22      4.67 o 
  -7   5  16      123.28      141.82      6.74 o 
  -6   5  16        3.99        5.82      2.88 o 
  -5   5  16      245.11      258.84      7.64 o 
  -4   5  16        7.95        7.74      2.88 o 
  -3   5  16      475.95      473.87      9.77 o 
  -2   5  16        9.52       13.63      3.69 o 
  -1   5  16       58.08       60.66      5.60 o 
   0   5  16      327.85      329.07     12.12 o 
   1   5  16       23.12       26.06      8.38 o 
   2   5  16        1.93        4.48      3.98 o 
   3   5  16       61.15       71.72      6.81 o 
 -14   6  16        2.47        1.99      3.32 o 
 -13   6  16       38.42       46.84      5.95 o 
 -12   6  16       34.97       30.95      3.42 o 
 -11   6  16       36.84       36.79      2.83 o 
 -10   6  16        0.34       -1.84      1.99 o 
  -9   6  16       60.68       55.29      3.59 o 
  -8   6  16       32.09       32.85      3.12 o 
  -7   6  16      167.49      166.29      5.91 o 
  -6   6  16       68.33       63.69      5.67 o 
  -5   6  16       16.06       13.91      2.76 o 
  -4   6  16        0.80        2.45      2.49 o 
  -3   6  16       50.67       46.00      4.04 o 
  -2   6  16       76.56       64.17      5.67 o 
  -1   6  16       51.12       59.47      6.18 o 
   0   6  16       22.09       17.05      3.44 o 
   1   6  16      202.69      214.67     11.29 o 
   2   6  16       47.66       48.98      6.14 o 
 -12   7  16       13.40        9.60      2.39 o 
 -11   7  16      528.27      531.95     14.09 o 
 -10   7  16      152.53      164.79      4.71 o 
  -9   7  16      119.11      109.84      3.71 o 
  -8   7  16      106.05       85.38      4.18 o 
  -7   7  16      340.12      335.22      8.07 o 
  -6   7  16      494.44      484.18      9.43 o 
  -5   7  16      443.96      474.58      9.24 o 
  -4   7  16       45.98       43.53      3.21 o 
  -3   7  16        6.31        7.46      2.58 o 
  -2   7  16      891.61      888.03     17.59 o 
  -1   7  16      319.79      319.94     10.92 o 
   0   7  16     1566.08     1546.06     55.79 o 
   1   7  16      385.14      362.11     15.61 o 
   2   7  16        1.32       -1.83      3.65 o 
 -10   8  16        4.18        4.65      2.32 o 
  -9   8  16      359.22      366.37     10.84 o 
  -8   8  16       36.33       35.45      2.70 o 
  -7   8  16     1519.81     1461.87     25.39 o 
  -6   8  16        0.52        6.55      2.14 o 
  -5   8  16       82.05       86.40      6.85 o 
  -4   8  16      532.05      559.48     14.46 o 
  -3   8  16       15.24       16.85      3.89 o 
  -2   8  16      533.60      468.64     14.84 o 
  -1   8  16        1.66        6.14      3.65 o 
   0   8  16      152.20      128.84      7.47 o 
 -15   0  17       15.18       15.11      3.98 o 
 -13   0  17        3.21       -0.15      3.62 o 
 -11   0  17        0.27       -3.40      5.06 o 
  -9   0  17       26.51       28.59      4.31 o 
  -7   0  17        2.10        3.17      2.81 o 
  -5   0  17        0.88        0.28      2.61 o 
  -3   0  17        5.55        4.80      3.12 o 
  -1   0  17        6.87        1.47      2.82 o 
   1   0  17       24.74       23.50      3.20 o 
   3   0  17      266.85      259.14      9.56 o 
   5   0  17       63.31       64.65      4.86 o 
 -16   1  17      176.96      150.56      5.69 o 
 -15   1  17      458.28      461.70     13.62 o 
 -14   1  17       81.70       86.74      5.01 o 
 -13   1  17       82.54      106.75      5.42 o 
 -12   1  17       24.57       32.88      4.29 o 
 -11   1  17      199.34      180.14      6.83 o 
 -10   1  17      410.38      363.97      8.22 o 
  -9   1  17      641.61      641.44     11.94 o 
  -8   1  17      158.49      159.33      5.20 o 
  -7   1  17      566.70      556.24     14.27 o 
  -6   1  17      488.01      484.78     12.72 o 
  -5   1  17       53.06       56.79      3.39 o 
  -4   1  17      509.11      539.56      8.69 o 
  -3   1  17      217.49      205.72      5.57 o 
  -2   1  17       27.15       39.88      3.07 o 
  -1   1  17      236.80      255.07      5.85 o 
   0   1  17      137.97      135.39      4.49 o 
   1   1  17      111.20      111.00      4.87 o 
   2   1  17       47.87       48.80      4.26 o 
   3   1  17      680.96      710.00     14.73 o 
   4   1  17      709.55      692.98     15.81 o 
   5   1  17     1639.32     1648.29     34.31 o 
   6   1  17     1069.49     1039.34     37.52 o 
 -16   2  17      883.37      771.04     28.72 o 
 -15   2  17        0.14        0.36      2.14 o 
 -14   2  17      985.42      926.10     18.72 o 
 -13   2  17      764.35      743.66     16.62 o 
 -12   2  17       19.59       28.48      4.16 o 
 -11   2  17       13.44       21.01      3.62 o 
 -10   2  17       70.15       67.84      5.08 o 
  -9   2  17        0.90        2.46      2.63 o 
  -8   2  17      175.48      176.51      8.00 o 
  -7   2  17      355.42      368.76      7.93 o 
  -6   2  17        2.75        9.02      2.20 o 
  -5   2  17      155.88      133.02      7.46 o 
  -4   2  17      342.21      414.65      9.06 o 
  -3   2  17      380.29      358.65      8.19 o 
  -2   2  17      126.88      142.69      4.08 o 
  -1   2  17      275.55      284.03      4.65 o 
   0   2  17       52.82       66.54      5.18 o 
   1   2  17       77.28      105.52      5.62 o 
   2   2  17       18.27       20.73      1.93 o 
   3   2  17      313.41      375.65      6.62 o 
   4   2  17       58.07       75.08      5.05 o 
   5   2  17      751.45      777.10     20.84 o 
 -15   3  17      287.55      306.00      8.34 o 
 -14   3  17       47.24       58.80      3.95 o 
 -13   3  17       48.19       52.09      3.92 o 
 -12   3  17       30.10       42.93      4.48 o 
 -11   3  17      105.20       96.91      8.77 o 
 -10   3  17      333.55      376.30     11.41 o 
  -9   3  17     1306.77     1348.79     28.84 o 
  -8   3  17      533.47      582.74     12.07 o 
  -7   3  17      498.84      530.35     11.97 o 
  -6   3  17      156.48      141.65      4.62 o 
  -5   3  17      152.87      148.33      3.61 o 
  -4   3  17      382.37      363.55      9.91 o 
  -3   3  17      386.26      406.80     11.89 o 
  -2   3  17       48.46       55.51      4.26 o 
  -1   3  17      786.52      768.26     14.46 o 
   0   3  17       14.42        9.85      3.20 o 
   1   3  17      152.39      125.59      4.98 o 
   2   3  17       89.51      102.49      4.88 o 
   3   3  17       71.38       70.88      3.70 o 
   4   3  17      166.80      194.04      8.05 o 
   5   3  17       80.01       89.44      4.69 o 
 -15   4  17        5.47        6.87      2.34 o 
 -14   4  17       28.89       29.17      2.80 o 
 -13   4  17       15.25       17.32      4.60 o 
 -12   4  17        3.02        8.17      2.86 o 
 -11   4  17        0.17        0.95      2.65 o 
 -10   4  17       88.01      100.50      5.77 o 
  -9   4  17       15.85       19.47      3.17 o 
  -8   4  17       49.09       51.40      4.92 o 
  -7   4  17       13.66       19.19      3.38 o 
  -6   4  17      150.75      142.30      6.93 o 
  -5   4  17       43.17       41.87      3.64 o 
  -4   4  17       12.23        7.41      2.93 o 
  -3   4  17        1.71       -1.45      2.95 o 
  -2   4  17      116.98      113.63      5.62 o 
  -1   4  17       47.20       48.06      5.77 o 
   0   4  17       63.36       58.19      5.92 o 
   1   4  17       23.13       25.35      4.03 o 
   2   4  17       38.56       49.62      7.27 o 
   3   4  17        9.18        8.63      4.66 o 
   4   4  17       21.29       23.74      3.65 o 
 -14   5  17        5.47        8.09      2.58 o 
 -13   5  17        0.12       -0.46      1.73 o 
 -12   5  17      298.82      301.04     10.95 o 
 -11   5  17      640.08      650.91     12.80 o 
 -10   5  17        5.24        6.53      2.35 o 
  -9   5  17      105.12      106.21      7.26 o 
  -8   5  17     1255.81     1263.79     29.89 o 
  -7   5  17      772.11      786.99     17.42 o 
  -6   5  17      152.44      148.51      7.00 o 
  -5   5  17       10.89       14.24      2.49 o 
  -4   5  17      105.26       84.15      3.90 o 
  -3   5  17      162.59      170.23      5.82 o 
  -2   5  17        0.54        7.46      3.35 o 
  -1   5  17      154.73      137.73      4.21 o 
   0   5  17      200.91      181.91      8.21 o 
   1   5  17       10.42       12.44      6.89 o 
   2   5  17       37.92       42.84      5.81 o 
 -13   6  17      544.24      578.66     17.51 o 
 -12   6  17      370.96      360.45      9.37 o 
 -11   6  17        8.33        8.38      2.37 o 
 -10   6  17       75.35       64.41      5.00 o 
  -9   6  17      421.68      403.05      9.96 o 
  -8   6  17       43.97       53.14      3.47 o 
  -7   6  17     1865.55     1890.96     34.90 o 
  -6   6  17     1036.82      980.55     19.22 o 
  -5   6  17      153.84      154.52      5.35 o 
  -4   6  17      401.25      396.81      8.18 o 
  -3   6  17      859.33      860.87     19.61 o 
  -2   6  17      616.00      643.72     17.18 o 
  -1   6  17       13.80       20.86      4.11 o 
   0   6  17      582.43      624.46     18.53 o 
 -11   7  17       23.82       28.22      4.32 o 
 -10   7  17       84.33       80.05      4.24 o 
  -9   7  17        0.43        3.52      1.88 o 
  -8   7  17       22.40       29.72      3.85 o 
  -7   7  17        3.24        5.01      1.84 o 
  -6   7  17       14.36       14.14      2.04 o 
  -5   7  17       21.03       19.95      2.71 o 
  -4   7  17       10.77        9.71      1.96 o 
  -3   7  17       38.49       31.29      3.02 o 
  -2   7  17        0.01       -2.24      3.27 o 
  -1   7  17        0.18       -3.82      3.82 o 
   0   7  17       45.79       38.85      5.64 o 
  -7   8  17      471.09      449.61     17.60 o 
  -6   8  17       94.11       81.19      6.14 o 
  -5   8  17      377.66      365.76     19.26 o 
  -4   8  17       11.05        4.15      3.49 o 
  -3   8  17       94.64       94.14      6.48 o 
 -16   0  18      324.04      304.83     12.78 o 
 -14   0  18      104.84      127.54      7.18 o 
 -12   0  18      306.15      287.89     19.59 o 
 -10   0  18      865.67      822.43     31.42 o 
  -8   0  18        6.48        4.48      3.98 o 
  -6   0  18     4442.69     4660.41     94.03 o 
  -4   0  18     1518.89     1738.15     66.58 o 
  -2   0  18        0.96        6.93      3.40 o 
   0   0  18      290.44      303.65      8.09 o 
   2   0  18      226.60      239.16      8.86 o 
   4   0  18     1596.71     1535.52     39.02 o 
 -16   1  18        3.91        4.64      4.81 o 
 -15   1  18      302.82      299.70      8.48 o 
 -14   1  18       32.29       35.33      3.38 o 
 -13   1  18      998.80      999.46     21.20 o 
 -12   1  18       24.35       26.05      5.32 o 
 -11   1  18        4.78        7.62      2.84 o 
 -10   1  18      628.43      594.81     14.21 o 
  -9   1  18      281.38      293.15      8.80 o 
  -8   1  18       16.90       17.13      2.75 o 
  -7   1  18      472.58      474.92      9.79 o 
  -6   1  18      582.58      583.33     11.96 o 
  -5   1  18       25.05       32.11      3.32 o 
  -4   1  18        5.28        7.20      2.98 o 
  -3   1  18        6.55        9.56      2.77 o 
  -2   1  18        6.82        9.81      2.48 o 
  -1   1  18      414.97      472.23      8.40 o 
   0   1  18      122.31      122.79      4.08 o 
   1   1  18      245.39      233.98      6.73 o 
   2   1  18        0.61       -0.53      2.23 o 
   3   1  18        5.85        2.02      2.30 o 
   4   1  18        1.60        1.72      2.11 o 
 -15   2  18        4.69        3.49      2.15 o 
 -14   2  18       14.04       18.89      2.48 o 
 -13   2  18       14.52       11.03      2.56 o 
 -12   2  18        0.21       -2.23      3.16 o 
 -11   2  18       25.75       23.17      4.29 o 
 -10   2  18        1.39       -2.69      2.72 o 
  -9   2  18       12.53       13.62      2.76 o 
  -8   2  18        0.83        3.67      2.61 o 
  -7   2  18       59.54       60.17      4.20 o 
  -6   2  18       55.67       53.31      4.43 o 
  -5   2  18        3.34        6.33      2.28 o 
  -4   2  18        0.96        1.65      2.31 o 
  -3   2  18       40.68       44.53      2.48 o 
  -2   2  18        3.16        2.73      1.90 o 
  -1   2  18        6.49        4.49      2.73 o 
   0   2  18       17.31       17.31      3.25 o 
   1   2  18        0.74       -0.03      2.80 o 
   2   2  18       28.23       26.29      4.63 o 
   3   2  18        7.19        6.02      2.47 o 
   4   2  18       39.43       33.69      5.81 o 
 -15   3  18      593.43      588.81     13.99 o 
 -14   3  18       40.33       44.45      3.08 o 
 -13   3  18        3.32       -1.84      2.10 o 
 -12   3  18      536.00      520.79     20.78 o 
 -11   3  18      147.88      182.75      8.21 o 
 -10   3  18     3188.34     3221.86     64.88 o 
  -9   3  18      402.80      411.93     10.22 o 
  -8   3  18       10.99       24.75      4.82 o 
  -7   3  18      437.33      462.30     10.58 o 
  -6   3  18       65.72       54.18      3.88 o 
  -5   3  18      270.38      282.25      6.92 o 
  -4   3  18      291.24      316.63      8.40 o 
  -3   3  18      669.76      708.26     15.25 o 
  -2   3  18      290.31      301.23      9.44 o 
  -1   3  18      128.52      133.29      6.08 o 
   0   3  18        0.50        4.05      3.31 o 
   1   3  18        7.15        5.73      2.14 o 
   2   3  18       89.59       99.75      6.48 o 
   3   3  18      248.35      258.53     27.31 o 
 -14   4  18      253.30      243.36      6.88 o 
 -13   4  18      107.83      131.70      7.00 o 
 -12   4  18     2186.27     2156.86     43.20 o 
 -11   4  18        2.58       17.78      2.97 o 
 -10   4  18      178.19      196.78      6.80 o 
  -9   4  18       20.25       67.08      5.18 o 
  -8   4  18     3407.22     3550.94     78.93 o 
  -7   4  18       21.74       47.70      7.73 o 
  -6   4  18      564.29      674.52     18.69 o 
  -5   4  18      699.55      699.57     15.77 o 
  -4   4  18      245.76      258.22      7.83 o 
  -3   4  18       50.85       67.29      7.07 o 
  -2   4  18      265.39      282.64      9.80 o 
  -1   4  18      188.86      187.20      8.38 o 
   0   4  18     1959.00     1936.22     55.62 o 
   1   4  18       58.23       76.41     13.03 o 
   2   4  18      883.34      768.05     33.37 o 
 -13   5  18       60.66       71.05      5.20 o 
 -12   5  18      163.46      160.15      4.82 o 
 -11   5  18       35.96       39.35      3.14 o 
 -10   5  18       80.15       74.39      4.77 o 
  -9   5  18       80.79       73.93      4.84 o 
  -8   5  18       72.57       77.85      5.22 o 
  -7   5  18      559.43      578.60     13.19 o 
  -6   5  18       11.10       15.79      2.54 o 
  -5   5  18      271.21      282.83      7.90 o 
  -4   5  18        0.42        3.89      2.45 o 
  -3   5  18       62.32       61.01      2.93 o 
  -2   5  18       76.22       85.26      5.98 o 
  -1   5  18       94.16       86.90      5.90 o 
   0   5  18       26.36       25.27      2.92 o 
   1   5  18       74.28       71.89      7.64 o 
 -12   6  18       21.84       18.73      4.15 o 
 -11   6  18       26.67       21.97      2.56 o 
 -10   6  18       41.15       40.28      3.44 o 
  -9   6  18        2.45        1.88      2.00 o 
  -8   6  18        0.24        0.78      2.09 o 
  -7   6  18       15.98       19.12      4.49 o 
  -6   6  18        9.38        5.48      2.00 o 
  -5   6  18        1.05       -2.15      2.15 o 
  -4   6  18      115.33      110.38      4.21 o 
  -3   6  18       16.65       15.10      5.05 o 
  -2   6  18       92.99      102.70      5.58 o 
  -1   6  18       24.70       22.41      6.64 o 
  -9   7  18       23.60       38.09      7.06 o 
  -8   7  18     1320.04     1305.16     29.56 o 
  -7   7  18        1.25       11.47      2.45 o 
  -6   7  18       13.55        5.15      1.89 o 
  -5   7  18      349.40      318.53      7.67 o 
  -4   7  18      251.38      253.16      8.17 o 
  -3   7  18      326.39      317.78     13.78 o 
 -15   0  19        0.69        0.83      3.32 o 
 -13   0  19        1.62        1.16      5.64 o 
 -11   0  19        0.91        4.48      6.48 o 
  -9   0  19        0.20       -3.49      4.91 o 
  -7   0  19      125.52      110.26      5.26 o 
  -5   0  19      116.59      115.50      8.68 o 
  -3   0  19        0.04       -1.71      4.28 o 
  -1   0  19        5.89        7.11      3.15 o 
   1   0  19        0.34       -4.15      4.15 o 
   3   0  19      178.54      170.18      9.13 o 
 -15   1  19       32.84       31.18      4.32 o 
 -14   1  19        1.14        3.13      2.01 o 
 -13   1  19      904.45      826.78     17.82 o 
 -12   1  19        1.60        5.31      3.11 o 
 -11   1  19      343.89      378.90     11.88 o 
 -10   1  19      653.57      620.24     20.52 o 
  -9   1  19       52.54       71.84      6.24 o 
  -8   1  19       36.34       50.76      4.32 o 
  -7   1  19       13.75       11.62      2.40 o 
  -6   1  19        1.43        1.15      2.33 o 
  -5   1  19       67.04       84.58      5.99 o 
  -4   1  19       33.51       36.90     10.50 o 
  -3   1  19       77.31       73.90      5.56 o 
  -2   1  19       21.22       24.21      4.70 o 
  -1   1  19       75.75       86.08      4.67 o 
   0   1  19        4.17        5.40      4.44 o 
   1   1  19       43.51       61.40      4.26 o 
   2   1  19       19.03       34.85      8.14 o 
   3   1  19      484.70      526.81     20.75 o 
 -15   2  19      149.68      184.61      6.51 o 
 -14   2  19       70.54       86.74      5.50 o 
 -13   2  19      609.10      550.25     16.34 o 
 -12   2  19      240.14      274.30      9.47 o 
 -11   2  19     1667.86     1574.43     38.75 o 
 -10   2  19      152.00      172.23      9.30 o 
  -9   2  19      179.85      212.60      7.46 o 
  -8   2  19      898.77     1030.76     18.64 o 
  -7   2  19      618.12      609.36     14.63 o 
  -6   2  19     1234.68     1275.13     17.86 o 
  -5   2  19       33.62       70.15      4.69 o 
  -4   2  19     2340.90     2377.75     52.78 o 
  -3   2  19       21.88       18.09      6.10 o 
  -2   2  19       11.87       25.20      3.65 o 
  -1   2  19      221.75      252.59      7.94 o 
   0   2  19      225.40      236.73      9.13 o 
   1   2  19       20.09       38.10      5.73 o 
   2   2  19     1281.14     1325.85     36.45 o 
 -14   3  19        4.35        2.81      2.08 o 
 -13   3  19        7.03        3.21      1.89 o 
 -12   3  19      260.72      252.47      7.21 o 
 -11   3  19      328.91      345.29     10.92 o 
 -10   3  19      362.79      361.36      9.53 o 
  -9   3  19      178.65      207.91      7.10 o 
  -8   3  19      127.95      128.84      5.26 o 
  -7   3  19       39.85       42.15      5.20 o 
  -6   3  19       11.40        9.05      2.90 o 
  -5   3  19       66.03       74.46      4.16 o 
  -4   3  19      131.34      147.46      6.42 o 
  -3   3  19        1.27        2.52      4.57 o 
  -2   3  19        2.40        2.59      2.76 o 
  -1   3  19       69.42       73.58      5.42 o 
   0   3  19       25.02       21.75      4.30 o 
   1   3  19        0.99       -0.69      2.73 o 
   2   3  19        1.10       -0.83      2.99 o 
 -14   4  19        1.35        1.33      2.66 o 
 -13   4  19       25.64       30.11      3.23 o 
 -12   4  19      102.41      116.27      4.57 o 
 -11   4  19       17.07       21.65      4.29 o 
 -10   4  19        5.07        8.15      2.59 o 
  -9   4  19       81.50       96.33      5.66 o 
  -8   4  19      191.16      205.74      6.36 o 
  -7   4  19        0.13       -0.58      2.95 o 
  -6   4  19      153.35      167.99      8.08 o 
  -5   4  19      108.51      125.54      3.67 o 
  -4   4  19       73.24       75.23      7.52 o 
  -3   4  19        0.55       -0.25      2.95 o 
  -2   4  19        5.81        1.29      4.32 o 
  -1   4  19       68.89       55.19      4.95 o 
   0   4  19       77.70       76.37      8.14 o 
 -12   5  19      118.66      106.42      4.40 o 
 -11   5  19      218.13      232.80      6.78 o 
 -10   5  19       45.65       34.19      3.01 o 
  -9   5  19       73.63       71.26      4.43 o 
  -8   5  19        1.48        9.85      2.42 o 
  -7   5  19      302.39      284.35      7.57 o 
  -6   5  19       82.67       83.44      4.79 o 
  -5   5  19      688.80      717.73     15.47 o 
  -4   5  19      157.40      174.51      5.66 o 
  -3   5  19      846.42      806.77     18.77 o 
  -2   5  19       13.76       16.61      6.31 o 
  -1   5  19        6.84       11.12      4.81 o 
 -10   6  19       99.75       87.91      4.87 o 
  -9   6  19       23.21       30.65      4.37 o 
  -8   6  19       12.90       14.43      4.60 o 
  -7   6  19       23.78       28.71      3.29 o 
  -6   6  19      172.63      167.09      6.17 o 
  -5   6  19        5.91        3.35      2.60 o 
  -4   6  19        6.15        1.71      2.52 o 
 -14   0  20      111.31       80.34      7.39 o 
 -12   0  20      192.80      247.05     16.27 o 
 -10   0  20      964.27     1001.48     48.65 o 
  -8   0  20       70.53      100.81      7.58 o 
  -6   0  20      143.78      135.98     10.63 o 
  -4   0  20      174.37      250.20     14.28 o 
  -2   0  20     1647.01     1580.06     60.52 o 
 -14   1  20       59.38       60.12      4.74 o 
 -13   1  20       17.35       12.41      2.69 o 
 -12   1  20       81.88       91.72      7.66 o 
 -11   1  20      198.85      189.37     10.56 o 
 -10   1  20       23.53       20.95      4.93 o 
  -9   1  20       51.50       50.50      4.90 o 
  -8   1  20       66.90       44.20      3.68 o 
  -7   1  20       46.17       46.43      5.23 o 
  -6   1  20       30.15       16.75      4.28 o 
  -5   1  20       32.65       41.87      5.99 o 
  -4   1  20      253.70      241.38      8.21 o 
  -3   1  20      115.13      104.70      5.72 o 
  -2   1  20       43.86       38.72      5.58 o 
  -1   1  20      121.70      158.29      7.61 o 
   0   1  20       13.28       20.75      5.81 o 
 -14   2  20        1.91        0.28      2.29 o 
 -13   2  20        2.88        4.85      2.79 o 
 -12   2  20        8.25        7.06      2.86 o 
 -11   2  20        7.26        8.09      3.07 o 
 -10   2  20        2.21       -3.02      3.02 o 
  -9   2  20        1.07       -1.96      2.39 o 
  -8   2  20       15.44       18.98      3.29 o 
  -7   2  20       19.80       21.65      3.78 o 
  -6   2  20        0.70        3.15      4.32 o 
  -5   2  20       10.91        3.45      6.97 o 
  -4   2  20       27.91       29.25      4.86 o 
  -3   2  20        2.77       -4.16      5.56 o 
  -2   2  20        0.87        4.73      6.89 o 
  -1   2  20        4.43        2.94      3.40 o 
   0   2  20        3.92        5.27      3.07 o 
   1   2  20       47.70       46.32      5.15 o 
 -13   3  20        4.35        0.29      2.08 o 
 -12   3  20       84.24       86.48      5.14 o 
 -11   3  20       69.86       78.14      5.86 o 
 -10   3  20      108.74      144.59      7.81 o 
  -9   3  20     2209.96     2393.80     42.90 o 
  -8   3  20      615.04      687.53     17.20 o 
  -7   3  20      382.07      374.86     10.80 o 
  -6   3  20      453.10      488.99     17.69 o 
  -5   3  20       22.51       12.09      3.08 o 
  -4   3  20       37.50       24.35      3.76 o 
  -3   3  20      163.27      217.00      7.02 o 
  -2   3  20      106.12      114.34      8.22 o 
  -1   3  20      210.84      211.69     12.62 o 
 -12   4  20       25.90       29.77      4.57 o 
 -11   4  20        2.07        9.66      2.71 o 
 -10   4  20      103.95      101.05      4.40 o 
  -9   4  20      558.32      606.37     16.19 o 
  -8   4  20      302.24      374.64     10.55 o 
  -7   4  20        0.92       10.48      2.95 o 
  -6   4  20     1940.55     2100.68     41.37 o 
  -5   4  20      212.78      250.65      7.70 o 
  -4   4  20      881.83      900.53     22.54 o 
  -3   4  20       45.70       59.34      4.07 o 
  -2   4  20      566.98      576.78     26.07 o 
 -11   5  20      142.24      141.12      8.14 o 
 -10   5  20       12.79       12.88      2.42 o 
  -9   5  20       19.12       14.07      2.54 o 
  -8   5  20      162.85      178.21     14.03 o 
  -7   5  20       76.77       93.93      6.10 o 
  -6   5  20       79.54       83.83      4.88 o 
  -5   5  20        1.95        0.69      2.01 o 
  -4   5  20        9.60        5.75      3.05 o 
 -13   0  21       18.68       15.33      3.04 o 
 -11   0  21        3.73        7.97      5.64 o 
  -9   0  21       21.63       10.46      6.31 o 
  -7   0  21       14.13       11.46      5.15 o 
  -5   0  21        0.39       -4.65      4.65 o 
  -3   0  21       16.76       15.92      3.93 o 
 -13   1  21      281.35      277.93     12.45 o 
 -12   1  21      124.39      128.84     10.63 o 
 -11   1  21        3.13        9.18      3.99 o 
 -10   1  21      124.39      122.69      8.44 o 
  -9   1  21      227.30      259.72     16.27 o 
  -8   1  21      239.71      201.60     11.71 o 
  -7   1  21      336.46      360.10     14.44 o 
  -6   1  21       25.53       11.40      4.40 o 
  -5   1  21        0.11        0.04      7.39 o 
  -4   1  21        2.03        1.55      3.63 o 
  -3   1  21      208.47      212.81      8.68 o 
  -2   1  21       38.35       72.43      6.89 o 
 -12   2  21       34.58       50.12      5.81 o 
 -11   2  21      186.75      161.37     11.89 o 
 -10   2  21       38.45       19.36      4.51 o 
  -9   2  21       63.58       63.30     11.07 o 
  -8   2  21        5.13        4.95      3.79 o 
  -7   2  21        7.90        5.05      3.79 o 
  -6   2  21      327.60      421.88     18.93 o 
  -5   2  21       73.44       93.98      7.06 o 
  -4   2  21       24.82       15.27      3.75 o 
  -3   2  21        8.47        1.66      3.46 o 
  -2   2  21       72.21       93.94      5.60 o 
 -11   3  21        4.69        6.39      3.54 o 
 -10   3  21      621.47      664.07     17.45 o 
  -9   3  21      487.66      578.90     18.47 o 
  -8   3  21        2.07       11.46      2.29 o 
  -7   3  21       99.78      105.67      6.56 o 
  -6   3  21      206.35      223.89      8.39 o 
  -5   3  21        4.32       10.96      3.52 o 
  -4   3  21       69.47       62.81      5.10 o 
  -3   3  21       43.57       64.59      8.47 o 
  -9   4  21       16.95        6.85      3.26 o 
  -8   4  21      176.30      191.31     10.54 o 
  -7   4  21        9.40       15.35      3.50 o 
  -6   4  21        7.78       22.98      4.79 o 
  -5   4  21       15.95       23.08      5.81 o 
  -4   4  21       10.22        6.31      3.98 o 
 -10   0  22      342.09      306.49     17.60 o 
  -8   0  22       18.98       30.37      2.44 o 
  -6   0  22      207.20      161.05      9.80 o 
 -10   1  22      176.34      160.58      8.44 o 
  -9   1  22       75.37       83.35      9.63 o 
  -8   1  22       14.98       13.45      4.48 o 
  -7   1  22      211.57      235.43     12.12 o 
  -6   1  22        9.13        5.48      4.48 o 
  -5   1  22        2.87       -4.15      4.15 o 
  -4   1  22      190.72      230.45     11.79 o 
  -9   2  22        4.18        3.88      3.07 o 
  -8   2  22        1.97        1.96      5.64 o 
  -7   2  22       52.32       46.65      6.48 o 
  -6   2  22       17.78       22.08      5.98 o 
  -5   2  22        6.05        1.99      4.32 o 
  -4   2  22        4.36        3.32      4.15 o 
  -7   3  22        1.34       12.45      4.32 o 
  -6   3  22       10.28       17.10      4.48 o 
                                                 
